# Supplementary material for: Hydrogen Atom Transfer-Based C(sp3)–H Bond Oxygenation of Lactams and Cycloalkenes: The Influence of Ring Size on Reactivity and Site Selectivity
Source: J Org Chem. 2025 Apr 7;90(15):5195–205. doi: 10.1021/acs.joc.5c00092 (PMC12012884; doi:10.1021/acs.joc.5c00092)
Supplement: Supplementary file 2 — jo5c00092_si_002.zip [file jo5c00092_si_002.zip]

Archive with 116 entries (102 files):
- BDEs for Lactams & Cycloalkenes XYZ/Cycloalkene/
- BDEs for Lactams & Cycloalkenes XYZ/Cycloalkene/ACP/
- BDEs for Lactams & Cycloalkenes XYZ/Cycloalkene/ACP/5_Cycloalkene_Parent_ACP.xyz
- BDEs for Lactams & Cycloalkenes XYZ/Cycloalkene/ACP/5_Cycloalkene_Radical_Vinyl_ACP.xyz
- BDEs for Lactams & Cycloalkenes XYZ/Cycloalkene/ACP/6_Cycloalkene_Parent_ACP.xyz
- BDEs for Lactams & Cycloalkenes XYZ/Cycloalkene/ACP/6_Cycloalkene_Radical_Vinyl_ACP.xyz
- BDEs for Lactams & Cycloalkenes XYZ/Cycloalkene/ACP/7_Cycloalkene_Parent_ACP.xyz
- BDEs for Lactams & Cycloalkenes XYZ/Cycloalkene/ACP/7_Cycloalkene_Radical_Vinyl_ACP.xyz
- BDEs for Lactams & Cycloalkenes XYZ/Cycloalkene/ACP/8_Cycloalkene_Parent_ACP.xyz
- BDEs for Lactams & Cycloalkenes XYZ/Cycloalkene/ACP/8_Cycloalkene_Radical_Vinyl_ACP.xyz
- BDEs for Lactams & Cycloalkenes XYZ/Cycloalkene/CBS/
- BDEs for Lactams & Cycloalkenes XYZ/Cycloalkene/CBS/5_Cycloalkene_Parent_CBS.xyz
- BDEs for Lactams & Cycloalkenes XYZ/Cycloalkene/CBS/5_Cycloalkene_Radical_Vinyl_CBS.xyz
- BDEs for Lactams & Cycloalkenes XYZ/Cycloalkene/CBS/6_Cycloalkene_Parent_CBS.xyz
- BDEs for Lactams & Cycloalkenes XYZ/Cycloalkene/CBS/6_Cycloalkene_Radical_Vinyl_CBS.xyz
- BDEs for Lactams & Cycloalkenes XYZ/Cycloalkene/CBS/7_Cycloalkene_Parent_CBS.xyz
- BDEs for Lactams & Cycloalkenes XYZ/Cycloalkene/CBS/7_Cycloalkene_Radical_Vinyl_CBS.xyz
- BDEs for Lactams & Cycloalkenes XYZ/Cycloalkene/CBS/8_Cycloalkene_Parent_CBS.xyz
- BDEs for Lactams & Cycloalkenes XYZ/Cycloalkene/CBS/8_Cycloalkene_Radical_Vinyl_CBS.xyz
- BDEs for Lactams & Cycloalkenes XYZ/Lactams/
- BDEs for Lactams & Cycloalkenes XYZ/Lactams/ACP/
- BDEs for Lactams & Cycloalkenes XYZ/Lactams/ACP/Ring 5-ACP/
- BDEs for Lactams & Cycloalkenes XYZ/Lactams/ACP/Ring 5-ACP/5_Bz_Parent_ACP.xyz
- BDEs for Lactams & Cycloalkenes XYZ/Lactams/ACP/Ring 5-ACP/5_Bz_Radical_Alpha_ACP.xyz
- BDEs for Lactams & Cycloalkenes XYZ/Lactams/ACP/Ring 5-ACP/5_Bz_Radical_Exo_ACP.xyz
- BDEs for Lactams & Cycloalkenes XYZ/Lactams/ACP/Ring 5-ACP/5_CH3_Parent_ACP.xyz
- BDEs for Lactams & Cycloalkenes XYZ/Lactams/ACP/Ring 5-ACP/5_CH3_Radical_Alpha_ACP.xyz
- BDEs for Lactams & Cycloalkenes XYZ/Lactams/ACP/Ring 5-ACP/5_CH3_Raical_Exo_ACP.xyz
- BDEs for Lactams & Cycloalkenes XYZ/Lactams/ACP/Ring 5-ACP/5_H_Parent_ACP.xyz
- BDEs for Lactams & Cycloalkenes XYZ/Lactams/ACP/Ring 5-ACP/5_H_Radical_Alpha_ACP.xyz
- BDEs for Lactams & Cycloalkenes XYZ/Lactams/ACP/Ring 6-ACP/
- BDEs for Lactams & Cycloalkenes XYZ/Lactams/ACP/Ring 6-ACP/6_Bz_Parent_ACP.xyz
- BDEs for Lactams & Cycloalkenes XYZ/Lactams/ACP/Ring 6-ACP/6_Bz_Radical_Alpha_ACP.xyz
- BDEs for Lactams & Cycloalkenes XYZ/Lactams/ACP/Ring 6-ACP/6_Bz_Radical_Exo_ACP.xyz
- BDEs for Lactams & Cycloalkenes XYZ/Lactams/ACP/Ring 6-ACP/6_CH3_Parent_ACP.xyz
- BDEs for Lactams & Cycloalkenes XYZ/Lactams/ACP/Ring 6-ACP/6_CH3_Radical_Alpha_ACP.xyz
- BDEs for Lactams & Cycloalkenes XYZ/Lactams/ACP/Ring 6-ACP/6_CH3_Radical_Exo_ACP.xyz
- BDEs for Lactams & Cycloalkenes XYZ/Lactams/ACP/Ring 6-ACP/6_H_Parent_ACP.xyz
- BDEs for Lactams & Cycloalkenes XYZ/Lactams/ACP/Ring 6-ACP/6_H_Radical_alpha_ACP.xyz
- BDEs for Lactams & Cycloalkenes XYZ/Lactams/ACP/Ring 7-ACP/
- BDEs for Lactams & Cycloalkenes XYZ/Lactams/ACP/Ring 7-ACP/7_Bz_Parent_ACP.xyz
- BDEs for Lactams & Cycloalkenes XYZ/Lactams/ACP/Ring 7-ACP/7_Bz_Radical_Alpha_ACP.xyz
- BDEs for Lactams & Cycloalkenes XYZ/Lactams/ACP/Ring 7-ACP/7_Bz_Radical_Beta_ACP.xyz
- BDEs for Lactams & Cycloalkenes XYZ/Lactams/ACP/Ring 7-ACP/7_Bz_Radical_Exo_ACP.xyz
- BDEs for Lactams & Cycloalkenes XYZ/Lactams/ACP/Ring 7-ACP/7_Bz_Radical_Gamma_ACP.xyz
- BDEs for Lactams & Cycloalkenes XYZ/Lactams/ACP/Ring 7-ACP/7_CH3_Parent_ACP.xyz
- BDEs for Lactams & Cycloalkenes XYZ/Lactams/ACP/Ring 7-ACP/7_CH3_Radical_Alpha_ACP.xyz
- BDEs for Lactams & Cycloalkenes XYZ/Lactams/ACP/Ring 7-ACP/7_CH3_Radical_Exo_ACP.xyz
- BDEs for Lactams & Cycloalkenes XYZ/Lactams/ACP/Ring 7-ACP/7_H_Parent_ACP.xyz
- BDEs for Lactams & Cycloalkenes XYZ/Lactams/ACP/Ring 7-ACP/7_H_Radical_alpha_ACP.xyz
- BDEs for Lactams & Cycloalkenes XYZ/Lactams/ACP/Ring 8-ACP/
- BDEs for Lactams & Cycloalkenes XYZ/Lactams/ACP/Ring 8-ACP/8_Bz_Parent_ACP.xyz
- BDEs for Lactams & Cycloalkenes XYZ/Lactams/ACP/Ring 8-ACP/8_Bz_Radical_Alpha_ACP.xyz
- BDEs for Lactams & Cycloalkenes XYZ/Lactams/ACP/Ring 8-ACP/8_Bz_Radical_Beta_ACP.xyz
- BDEs for Lactams & Cycloalkenes XYZ/Lactams/ACP/Ring 8-ACP/8_Bz_Radical_Delta_ACP.xyz
- BDEs for Lactams & Cycloalkenes XYZ/Lactams/ACP/Ring 8-ACP/8_Bz_Radical_Exo_ACP.xyz
- BDEs for Lactams & Cycloalkenes XYZ/Lactams/ACP/Ring 8-ACP/8_Bz_Radical_Gamma_ACP.xyz
- BDEs for Lactams & Cycloalkenes XYZ/Lactams/ACP/Ring 8-ACP/8_CH3_Parent_ACP.xyz
- BDEs for Lactams & Cycloalkenes XYZ/Lactams/ACP/Ring 8-ACP/8_CH3_Radical_Alpha_ACP.xyz
- BDEs for Lactams & Cycloalkenes XYZ/Lactams/ACP/Ring 8-ACP/8_CH3_Radical_Beta_ACP.xyz
- BDEs for Lactams & Cycloalkenes XYZ/Lactams/ACP/Ring 8-ACP/8_CH3_Radical_Delta_ACP.xyz
- BDEs for Lactams & Cycloalkenes XYZ/Lactams/ACP/Ring 8-ACP/8_CH3_Radical_Exo_ACP.xyz
- BDEs for Lactams & Cycloalkenes XYZ/Lactams/ACP/Ring 8-ACP/8_CH3_Radical_Gamma_ACP.xyz
- BDEs for Lactams & Cycloalkenes XYZ/Lactams/ACP/Ring 8-ACP/8_H_Parent_ACP.xyz
- BDEs for Lactams & Cycloalkenes XYZ/Lactams/ACP/Ring 8-ACP/8_H_Radical_Alpha_ACP.xyz
- BDEs for Lactams & Cycloalkenes XYZ/Lactams/ACP/Ring 8-ACP/8_H_Radical_Beta_ACP.xyz
- BDEs for Lactams & Cycloalkenes XYZ/Lactams/ACP/Ring 8-ACP/8_H_Radical_Delta_ACP.xyz
- BDEs for Lactams & Cycloalkenes XYZ/Lactams/ACP/Ring 8-ACP/8_H_Radical_Gamma_ACP.xyz
- BDEs for Lactams & Cycloalkenes XYZ/Lactams/CBS/
- BDEs for Lactams & Cycloalkenes XYZ/Lactams/CBS/Ring 5-CBS/
- BDEs for Lactams & Cycloalkenes XYZ/Lactams/CBS/Ring 5-CBS/5_Bz_Parent_CBS.xyz
- BDEs for Lactams & Cycloalkenes XYZ/Lactams/CBS/Ring 5-CBS/5_Bz_Radical_Alpha_CBS.xyz
- BDEs for Lactams & Cycloalkenes XYZ/Lactams/CBS/Ring 5-CBS/5_Bz_Radical_Exo_CBS.xyz
- BDEs for Lactams & Cycloalkenes XYZ/Lactams/CBS/Ring 5-CBS/5_CH3_Parent_CBS.xyz
- BDEs for Lactams & Cycloalkenes XYZ/Lactams/CBS/Ring 5-CBS/5_CH3_Radical_Alpha_CBS.xyz
- BDEs for Lactams & Cycloalkenes XYZ/Lactams/CBS/Ring 5-CBS/5_CH3_Radical_Exo_CBS.xyz
- BDEs for Lactams & Cycloalkenes XYZ/Lactams/CBS/Ring 5-CBS/5_H_Parent_CBS.xyz
- BDEs for Lactams & Cycloalkenes XYZ/Lactams/CBS/Ring 5-CBS/5_H_Radical_Alpha_CBS.xyz
- BDEs for Lactams & Cycloalkenes XYZ/Lactams/CBS/Ring 6-CBS/
- BDEs for Lactams & Cycloalkenes XYZ/Lactams/CBS/Ring 6-CBS/6_Bz_Parent_CBS.xyz
- BDEs for Lactams & Cycloalkenes XYZ/Lactams/CBS/Ring 6-CBS/6_Bz_Radical_Alpha_CBS.xyz
- BDEs for Lactams & Cycloalkenes XYZ/Lactams/CBS/Ring 6-CBS/6_Bz_Radical_Exo_CBS.xyz
- BDEs for Lactams & Cycloalkenes XYZ/Lactams/CBS/Ring 6-CBS/6_CH3_Parent_CBS.xyz
- BDEs for Lactams & Cycloalkenes XYZ/Lactams/CBS/Ring 6-CBS/6_CH3_Radical_Alpha_CBS.xyz
- BDEs for Lactams & Cycloalkenes XYZ/Lactams/CBS/Ring 6-CBS/6_CH3_Radical_Exo_CBS.xyz
- BDEs for Lactams & Cycloalkenes XYZ/Lactams/CBS/Ring 6-CBS/6_H_Parent_CBS.xyz
- BDEs for Lactams & Cycloalkenes XYZ/Lactams/CBS/Ring 6-CBS/6_H_Radical_alpha_CBS.xyz
- BDEs for Lactams & Cycloalkenes XYZ/Lactams/CBS/Ring 7-CBS/
- BDEs for Lactams & Cycloalkenes XYZ/Lactams/CBS/Ring 7-CBS/7_Bz_Parent_CBS.xyz
- BDEs for Lactams & Cycloalkenes XYZ/Lactams/CBS/Ring 7-CBS/7_Bz_Radical_Alpha_CBS.xyz
- BDEs for Lactams & Cycloalkenes XYZ/Lactams/CBS/Ring 7-CBS/7_Bz_Radical_Beta_CBS.xyz
- BDEs for Lactams & Cycloalkenes XYZ/Lactams/CBS/Ring 7-CBS/7_Bz_Radical_Exo_CBS.xyz
- BDEs for Lactams & Cycloalkenes XYZ/Lactams/CBS/Ring 7-CBS/7_Bz_Radical_Gamma_CBS.xyz
- BDEs for Lactams & Cycloalkenes XYZ/Lactams/CBS/Ring 7-CBS/7_CH3_Parent_CBS.xyz
- BDEs for Lactams & Cycloalkenes XYZ/Lactams/CBS/Ring 7-CBS/7_CH3_Radical_Alpha_CBS.xyz
- BDEs for Lactams & Cycloalkenes XYZ/Lactams/CBS/Ring 7-CBS/7_CH3_Radical_Exo_CBS.xyz
- BDEs for Lactams & Cycloalkenes XYZ/Lactams/CBS/Ring 7-CBS/7_H_Parent_CBS.xyz
- BDEs for Lactams & Cycloalkenes XYZ/Lactams/CBS/Ring 7-CBS/7_H_Radical_alpha_CBS.xyz
- BDEs for Lactams & Cycloalkenes XYZ/Lactams/CBS/Ring 8-CBS/
- BDEs for Lactams & Cycloalkenes XYZ/Lactams/CBS/Ring 8-CBS/8_Bz_Parent_CBS.xyz
- BDEs for Lactams & Cycloalkenes XYZ/Lactams/CBS/Ring 8-CBS/8_Bz_Radical_Alpha_CBS.xyz
- BDEs for Lactams & Cycloalkenes XYZ/Lactams/CBS/Ring 8-CBS/8_Bz_Radical_Beta_CBS.xyz
- BDEs for Lactams & Cycloalkenes XYZ/Lactams/CBS/Ring 8-CBS/8_Bz_Radical_Delta_CBS.xyz
- BDEs for Lactams & Cycloalkenes XYZ/Lactams/CBS/Ring 8-CBS/8_Bz_Radical_Exo_CBS.xyz
- BDEs for Lactams & Cycloalkenes XYZ/Lactams/CBS/Ring 8-CBS/8_Bz_Radical_Gamma_CBS.xyz
- BDEs for Lactams & Cycloalkenes XYZ/Lactams/CBS/Ring 8-CBS/8_CH3_Parent_CBS.xyz
- BDEs for Lactams & Cycloalkenes XYZ/Lactams/CBS/Ring 8-CBS/8_CH3_Radical_Alpha_CBS.xyz
- BDEs for Lactams & Cycloalkenes XYZ/Lactams/CBS/Ring 8-CBS/8_CH3_Radical_Beta_CBS.xyz
- BDEs for Lactams & Cycloalkenes XYZ/Lactams/CBS/Ring 8-CBS/8_CH3_Radical_Delta_CBS.xyz
- BDEs for Lactams & Cycloalkenes XYZ/Lactams/CBS/Ring 8-CBS/8_CH3_Radical_Exo_CBS.xyz
- BDEs for Lactams & Cycloalkenes XYZ/Lactams/CBS/Ring 8-CBS/8_CH3_Radical_Gamma_CBS.xyz
- BDEs for Lactams & Cycloalkenes XYZ/Lactams/CBS/Ring 8-CBS/8_H_Parent_CBS.xyz
- BDEs for Lactams & Cycloalkenes XYZ/Lactams/CBS/Ring 8-CBS/8_H_Radical_Alpha_CBS.xyz
- BDEs for Lactams & Cycloalkenes XYZ/Lactams/CBS/Ring 8-CBS/8_H_Radical_Beta_CBS.xyz
- BDEs for Lactams & Cycloalkenes XYZ/Lactams/CBS/Ring 8-CBS/8_H_Radical_Delta_CBS.xyz
- BDEs for Lactams & Cycloalkenes XYZ/Lactams/CBS/Ring 8-CBS/8_H_Radical_Gamma_CBS.xyz
