# Supplementary material for: Hydrogen Atom Transfer-Based C(sp3)–H Bond Oxygenation of Lactams and Cycloalkenes: The Influence of Ring Size on Reactivity and Site Selectivity
Source: J Org Chem. 2025 Apr 7;90(15):5195–205. doi: 10.1021/acs.joc.5c00092 (PMC12012884; doi:10.1021/acs.joc.5c00092)
Supplement: Supplementary file 2 — jo5c00092_si_002.zip [file jo5c00092_si_002.zip › BDEs for Lactams & Cycloalkenes XYZ/Cycloalkene/ACP/5_Cycloalkene_Parent_ACP.xyz]

C        1.237439000      0.322864000      0.114238000
C        0.669790000     -1.079957000     -0.051159000
C       -0.669858000     -1.079916000     -0.051162000
C       -1.237421000      0.322938000      0.114236000
C        0.000040000      1.228890000     -0.150639000
H        1.626194000      0.453389000      1.126794000
H        2.061409000      0.531216000     -0.566387000
H        1.288241000     -1.962813000     -0.115556000
H       -1.288361000     -1.962739000     -0.115532000
H       -2.061371000      0.531350000     -0.566391000
H       -1.626162000      0.453485000      1.126795000
H        0.000046000      1.534256000     -1.195643000
H        0.000061000      2.132939000      0.452838000
