# Supplementary material for: Hydrogen Atom Transfer-Based C(sp3)–H Bond Oxygenation of Lactams and Cycloalkenes: The Influence of Ring Size on Reactivity and Site Selectivity
Source: J Org Chem. 2025 Apr 7;90(15):5195–205. doi: 10.1021/acs.joc.5c00092 (PMC12012884; doi:10.1021/acs.joc.5c00092)
Supplement: Supplementary file 2 — jo5c00092_si_002.zip [file jo5c00092_si_002.zip › BDEs for Lactams & Cycloalkenes XYZ/Cycloalkene/ACP/5_Cycloalkene_Radical_Vinyl_ACP.xyz]

C       -0.493788000      1.151607000      0.000073000
C       -1.283284000      0.000038000      0.000003000
C       -0.493828000     -1.151571000     -0.000086000
C        0.978512000     -0.782405000      0.000133000
C        0.978565000      0.782346000     -0.000126000
H       -0.860986000      2.164983000      0.000269000
H       -2.362546000     -0.000009000      0.000022000
H       -0.861214000     -2.164882000     -0.000289000
H        1.491646000     -1.188932000      0.872890000
H        1.492169000     -1.189274000     -0.872151000
H        1.492168000      1.189209000      0.872176000
H        1.491707000      1.188814000     -0.872895000
