# Supplementary material for: Hydrogen Atom Transfer-Based C(sp3)–H Bond Oxygenation of Lactams and Cycloalkenes: The Influence of Ring Size on Reactivity and Site Selectivity
Source: J Org Chem. 2025 Apr 7;90(15):5195–205. doi: 10.1021/acs.joc.5c00092 (PMC12012884; doi:10.1021/acs.joc.5c00092)
Supplement: Supplementary file 2 — jo5c00092_si_002.zip [file jo5c00092_si_002.zip › BDEs for Lactams & Cycloalkenes XYZ/Cycloalkene/ACP/6_Cycloalkene_Parent_ACP.xyz]

C       -0.696578000     -1.194787000      0.332402000
C        0.696543000     -1.194786000     -0.332447000
C       -1.505304000      0.043205000     -0.114510000
C        1.505298000      0.043147000      0.114572000
C       -0.667700000      1.311250000     -0.058324000
C        0.667754000      1.311232000      0.058304000
H       -0.572024000     -1.171213000      1.425168000
H       -1.244737000     -2.113875000      0.088545000
H        0.571998000     -1.171115000     -1.425213000
H        1.244668000     -2.113913000     -0.088659000
H       -2.397538000      0.164504000      0.515493000
H       -1.876603000     -0.099286000     -1.141961000
H        2.397613000      0.164408000     -0.515319000
H        1.876457000     -0.099393000      1.142067000
H       -1.199725000      2.262177000     -0.116236000
H        1.199812000      2.262144000      0.116132000
