# Supplementary material for: Hydrogen Atom Transfer-Based C(sp3)–H Bond Oxygenation of Lactams and Cycloalkenes: The Influence of Ring Size on Reactivity and Site Selectivity
Source: J Org Chem. 2025 Apr 7;90(15):5195–205. doi: 10.1021/acs.joc.5c00092 (PMC12012884; doi:10.1021/acs.joc.5c00092)
Supplement: Supplementary file 2 — jo5c00092_si_002.zip [file jo5c00092_si_002.zip › BDEs for Lactams & Cycloalkenes XYZ/Cycloalkene/ACP/6_Cycloalkene_Radical_Vinyl_ACP.xyz]

C       -1.358408000     -0.004563000     -0.348062000
C       -0.685501000      1.270068000      0.205310000
C       -0.676970000     -1.274597000      0.205430000
C        0.813005000      1.225188000      0.003870000
C        0.821159000     -1.219730000      0.003815000
C        1.484262000      0.004956000     -0.094622000
H       -1.271103000     -0.004328000     -1.434894000
H       -2.420462000     -0.008134000     -0.109151000
H       -0.906949000      1.365710000      1.273812000
H       -1.104223000      2.157896000     -0.267579000
H       -1.089781000     -2.165253000     -0.267307000
H       -0.897696000     -1.371522000      1.273961000
H        1.367404000      2.151046000     -0.041008000
H        1.381700000     -2.141865000     -0.041386000
H        2.555828000      0.008525000     -0.240901000
