# Supplementary material for: Hydrogen Atom Transfer-Based C(sp3)–H Bond Oxygenation of Lactams and Cycloalkenes: The Influence of Ring Size on Reactivity and Site Selectivity
Source: J Org Chem. 2025 Apr 7;90(15):5195–205. doi: 10.1021/acs.joc.5c00092 (PMC12012884; doi:10.1021/acs.joc.5c00092)
Supplement: Supplementary file 2 — jo5c00092_si_002.zip [file jo5c00092_si_002.zip › BDEs for Lactams & Cycloalkenes XYZ/Cycloalkene/ACP/7_Cycloalkene_Parent_ACP.xyz]

C       -0.429381000      1.536412000      0.379246000
C       -1.549570000     -0.669844000     -0.181374000
C        0.949838000      1.307113000     -0.292003000
C       -0.429920000     -1.536268000      0.379239000
C        1.655618000     -0.000285000      0.130734000
C        0.949381000     -1.307438000     -0.291996000
H       -0.707708000      2.591961000      0.270654000
H       -0.708611000     -2.591719000      0.270619000
H        1.606924000      2.149108000     -0.031224000
H        1.775898000     -0.000302000      1.225949000
H       -0.329074000      1.351881000      1.461339000
H       -2.408216000      1.188567000     -0.611278000
H        0.826169000      1.326032000     -1.384459000
H       -0.329561000     -1.351799000      1.461337000
H        2.671143000     -0.000469000     -0.290827000
H        1.606172000     -2.149661000     -0.031212000
H        0.825710000     -1.326319000     -1.384454000
H       -2.408639000     -1.187721000     -0.611273000
C       -1.549333000      0.670385000     -0.181374000
