# Supplementary material for: Hydrogen Atom Transfer-Based C(sp3)–H Bond Oxygenation of Lactams and Cycloalkenes: The Influence of Ring Size on Reactivity and Site Selectivity
Source: J Org Chem. 2025 Apr 7;90(15):5195–205. doi: 10.1021/acs.joc.5c00092 (PMC12012884; doi:10.1021/acs.joc.5c00092)
Supplement: Supplementary file 2 — jo5c00092_si_002.zip [file jo5c00092_si_002.zip › BDEs for Lactams & Cycloalkenes XYZ/Cycloalkene/ACP/7_Cycloalkene_Radical_Vinyl_ACP.xyz]

C       -1.684141000     -0.343694000     -0.093954000
C       -0.000569000      1.677790000      0.000022000
C       -0.654773000     -1.371003000      0.406502000
C        1.274967000      1.109044000      0.059370000
C        0.655679000     -1.370715000     -0.406370000
C        1.684395000     -0.342603000      0.093794000
H       -2.607261000     -0.449234000      0.479143000
H       -1.115942000     -2.356948000      0.354513000
H        0.434453000     -1.188812000     -1.459732000
H       -1.958870000     -0.599924000     -1.123689000
H       -2.096305000      1.810493000     -0.129922000
H       -0.433681000     -1.188630000      1.459813000
H        2.095046000      1.811842000      0.130161000
H        1.117497000     -2.356340000     -0.354091000
H        1.959577000     -0.598595000      1.123480000
H        2.607469000     -0.447540000     -0.479503000
H       -0.000884000      2.761260000     -0.000030000
C       -1.275740000      1.108252000     -0.059388000
