# Supplementary material for: Hydrogen Atom Transfer-Based C(sp3)–H Bond Oxygenation of Lactams and Cycloalkenes: The Influence of Ring Size on Reactivity and Site Selectivity
Source: J Org Chem. 2025 Apr 7;90(15):5195–205. doi: 10.1021/acs.joc.5c00092 (PMC12012884; doi:10.1021/acs.joc.5c00092)
Supplement: Supplementary file 2 — jo5c00092_si_002.zip [file jo5c00092_si_002.zip › BDEs for Lactams & Cycloalkenes XYZ/Cycloalkene/ACP/8_Cycloalkene_Parent_ACP.xyz]

C        0.761529000     -1.557504000     -0.446714000
C        1.663656000     -0.677315000      0.385579000
C       -1.866723000      0.490102000      0.052926000
C        1.713187000      0.800711000     -0.047627000
C       -0.783126000      1.343928000     -0.619653000
C        0.462931000      1.649841000      0.238158000
H        2.682547000     -1.079475000      0.338839000
H        2.561363000      1.268041000      0.470381000
H       -2.343389000      1.073020000      0.852938000
H       -1.255332000      2.288797000     -0.916223000
H        1.368949000     -0.721118000      1.442893000
H       -2.650812000      0.281133000     -0.687367000
H        1.941379000      0.854232000     -1.121330000
H       -0.466166000      0.860208000     -1.551709000
H        0.211212000      1.578645000      1.306661000
H        0.749278000      2.696065000      0.073660000
C       -1.372444000     -0.837455000      0.659376000
H       -0.771990000     -0.617926000      1.550371000
H       -2.240562000     -1.411589000      1.004827000
C       -0.564937000     -1.649496000     -0.313241000
H       -1.116316000     -2.301886000     -0.990141000
H        1.245401000     -2.145011000     -1.226628000
