# Supplementary material for: Hydrogen Atom Transfer-Based C(sp3)–H Bond Oxygenation of Lactams and Cycloalkenes: The Influence of Ring Size on Reactivity and Site Selectivity
Source: J Org Chem. 2025 Apr 7;90(15):5195–205. doi: 10.1021/acs.joc.5c00092 (PMC12012884; doi:10.1021/acs.joc.5c00092)
Supplement: Supplementary file 2 — jo5c00092_si_002.zip [file jo5c00092_si_002.zip › BDEs for Lactams & Cycloalkenes XYZ/Cycloalkene/ACP/8_Cycloalkene_Radical_Vinyl_ACP.xyz]

C       -1.244405000      1.312994000     -0.111673000
C       -1.547569000      0.088834000      0.725307000
C       -1.329241000     -1.265924000     -0.013501000
H       -2.587106000      0.132700000      1.046247000
H       -0.957682000      0.104955000      1.638077000
C       -0.019389000     -1.395197000     -0.816677000
H       -2.159479000     -1.415899000     -0.704551000
H       -1.392888000     -2.070577000      0.721630000
C        1.292565000     -1.302307000     -0.011793000
H       -0.008367000     -0.645780000     -1.606898000
H       -0.032340000     -2.361858000     -1.322187000
C        1.550473000      0.046884000      0.724454000
H        2.118847000     -1.478078000     -0.701519000
H        1.331751000     -2.107076000      0.724955000
C        1.280518000      1.278355000     -0.113327000
C        0.024687000      1.795047000     -0.449085000
H        2.140771000      1.801108000     -0.508527000
H       -2.090417000      1.859490000     -0.505602000
H        0.036234000      2.685802000     -1.065477000
H        2.591509000      0.061535000      1.043169000
H        0.963341000      0.081561000      1.638458000
