# Supplementary material for: Hydrogen Atom Transfer-Based C(sp3)–H Bond Oxygenation of Lactams and Cycloalkenes: The Influence of Ring Size on Reactivity and Site Selectivity
Source: J Org Chem. 2025 Apr 7;90(15):5195–205. doi: 10.1021/acs.joc.5c00092 (PMC12012884; doi:10.1021/acs.joc.5c00092)
Supplement: Supplementary file 2 — jo5c00092_si_002.zip [file jo5c00092_si_002.zip › BDEs for Lactams & Cycloalkenes XYZ/Cycloalkene/CBS/5_Cycloalkene_Parent_CBS.xyz]

C       -1.235258000     -0.317663000      0.099880000
C       -0.665761000      1.075278000     -0.045330000
C        0.665756000      1.075281000     -0.045331000
C        1.235259000     -0.317658000      0.099880000
C        0.000003000     -1.228014000     -0.130955000
H       -1.661952000     -0.454013000      1.102697000
H       -2.043636000     -0.523864000     -0.608798000
H       -1.287965000      1.961477000     -0.101386000
H        1.287957000      1.961482000     -0.101387000
H        2.043639000     -0.523856000     -0.608797000
H        1.661954000     -0.454006000      1.102698000
H        0.000004000     -1.580262000     -1.165907000
H        0.000004000     -2.110299000      0.512022000
