# Supplementary material for: Hydrogen Atom Transfer-Based C(sp3)–H Bond Oxygenation of Lactams and Cycloalkenes: The Influence of Ring Size on Reactivity and Site Selectivity
Source: J Org Chem. 2025 Apr 7;90(15):5195–205. doi: 10.1021/acs.joc.5c00092 (PMC12012884; doi:10.1021/acs.joc.5c00092)
Supplement: Supplementary file 2 — jo5c00092_si_002.zip [file jo5c00092_si_002.zip › BDEs for Lactams & Cycloalkenes XYZ/Cycloalkene/CBS/5_Cycloalkene_Radical_Vinyl_CBS.xyz]

C       -0.491653000      1.145601000      0.000055000
C       -1.273552000     -0.000010000     -0.000001000
C       -0.491626000     -1.145609000     -0.000061000
C        0.971270000     -0.779693000      0.000097000
C        0.971257000      0.779709000     -0.000091000
H       -0.859570000      2.163098000      0.000130000
H       -2.357394000     -0.000032000     -0.000001000
H       -0.859550000     -2.163105000     -0.000139000
H        1.490421000     -1.187373000      0.876035000
H        1.490775000     -1.187650000     -0.875491000
H        1.490741000      1.187678000      0.875502000
H        1.490400000      1.187398000     -0.876028000
