# Supplementary material for: Hydrogen Atom Transfer-Based C(sp3)–H Bond Oxygenation of Lactams and Cycloalkenes: The Influence of Ring Size on Reactivity and Site Selectivity
Source: J Org Chem. 2025 Apr 7;90(15):5195–205. doi: 10.1021/acs.joc.5c00092 (PMC12012884; doi:10.1021/acs.joc.5c00092)
Supplement: Supplementary file 2 — jo5c00092_si_002.zip [file jo5c00092_si_002.zip › BDEs for Lactams & Cycloalkenes XYZ/Cycloalkene/CBS/6_Cycloalkene_Parent_CBS.xyz]

C       -0.698192000     -1.192360000      0.317351000
C        0.698194000     -1.192357000     -0.317355000
C       -1.496523000      0.048186000     -0.110529000
C        1.496522000      0.048187000      0.110536000
C       -0.664194000      1.305192000     -0.056813000
C        0.664193000      1.305193000      0.056812000
H       -0.594746000     -1.194016000      1.409119000
H       -1.243054000     -2.103138000      0.051001000
H        0.594750000     -1.194004000     -1.409123000
H        1.243057000     -2.103136000     -0.051011000
H       -2.381082000      0.165809000      0.526166000
H       -1.885750000     -0.086958000     -1.129746000
H        2.381089000      0.165811000     -0.526149000
H        1.885736000     -0.086961000      1.129757000
H       -1.195273000      2.252173000     -0.112472000
H        1.195271000      2.252175000      0.112461000
