# Supplementary material for: Hydrogen Atom Transfer-Based C(sp3)–H Bond Oxygenation of Lactams and Cycloalkenes: The Influence of Ring Size on Reactivity and Site Selectivity
Source: J Org Chem. 2025 Apr 7;90(15):5195–205. doi: 10.1021/acs.joc.5c00092 (PMC12012884; doi:10.1021/acs.joc.5c00092)
Supplement: Supplementary file 2 — jo5c00092_si_002.zip [file jo5c00092_si_002.zip › BDEs for Lactams & Cycloalkenes XYZ/Cycloalkene/CBS/6_Cycloalkene_Radical_Vinyl_CBS.xyz]

C       -0.001604000     -1.359633000     -0.329736000
C       -1.273319000     -0.671922000      0.195667000
C        1.271718000     -0.674924000      0.195695000
C       -1.214918000      0.816931000      0.003263000
C        1.216854000      0.814055000      0.003238000
C        0.001747000      1.476067000     -0.092253000
H       -0.001527000     -1.305964000     -1.423928000
H       -0.002858000     -2.419947000     -0.060631000
H       -1.399224000     -0.900397000      1.266253000
H       -2.158957000     -1.086358000     -0.298293000
H        2.156392000     -1.091482000     -0.298207000
H        1.397025000     -0.903657000      1.266296000
H       -2.142152000      1.377901000     -0.037505000
H        2.145413000      1.372826000     -0.037575000
H        0.003019000      2.553639000     -0.231653000
