# Supplementary material for: Hydrogen Atom Transfer-Based C(sp3)–H Bond Oxygenation of Lactams and Cycloalkenes: The Influence of Ring Size on Reactivity and Site Selectivity
Source: J Org Chem. 2025 Apr 7;90(15):5195–205. doi: 10.1021/acs.joc.5c00092 (PMC12012884; doi:10.1021/acs.joc.5c00092)
Supplement: Supplementary file 2 — jo5c00092_si_002.zip [file jo5c00092_si_002.zip › BDEs for Lactams & Cycloalkenes XYZ/Cycloalkene/CBS/7_Cycloalkene_Parent_CBS.xyz]

C        1.566194000      0.429033000      0.329489000
C       -0.667020000      1.544315000     -0.153183000
C        1.300661000     -0.957604000     -0.285435000
C       -1.566221000      0.428935000      0.329490000
C        0.000050000     -1.635918000      0.165686000
C       -1.300601000     -0.957683000     -0.285436000
H        2.604769000      0.705737000      0.125815000
H       -2.604813000      0.705574000      0.125817000
H        2.137837000     -1.612860000     -0.019034000
H        0.000053000     -1.714113000      1.261599000
H        1.490507000      0.346634000      1.423731000
H        1.168927000      2.436267000     -0.520500000
H        1.309493000     -0.871868000     -1.378477000
H       -1.490526000      0.346541000      1.423732000
H        0.000083000     -2.665770000     -0.209227000
H       -2.137738000     -1.612992000     -0.019039000
H       -1.309436000     -0.871945000     -1.378478000
H       -1.169080000      2.436194000     -0.520499000
C        0.666924000      1.544356000     -0.153183000
