# Supplementary material for: Hydrogen Atom Transfer-Based C(sp3)–H Bond Oxygenation of Lactams and Cycloalkenes: The Influence of Ring Size on Reactivity and Site Selectivity
Source: J Org Chem. 2025 Apr 7;90(15):5195–205. doi: 10.1021/acs.joc.5c00092 (PMC12012884; doi:10.1021/acs.joc.5c00092)
Supplement: Supplementary file 2 — jo5c00092_si_002.zip [file jo5c00092_si_002.zip › BDEs for Lactams & Cycloalkenes XYZ/Cycloalkene/CBS/7_Cycloalkene_Radical_Vinyl_CBS.xyz]

C       -1.672279000     -0.332379000     -0.098794000
C        0.000018000      1.676620000     -0.000001000
C       -0.662758000     -1.378522000      0.386387000
C        1.267077000      1.109853000      0.044857000
C        0.662731000     -1.378531000     -0.386395000
C        1.672270000     -0.332413000      0.098802000
H       -2.605540000     -0.447501000      0.467182000
H       -1.134130000     -2.362812000      0.294728000
H        0.462714000     -1.232036000     -1.454880000
H       -1.946504000     -0.575481000     -1.139233000
H       -2.095070000      1.811780000     -0.100871000
H       -0.462736000     -1.232043000      1.454874000
H        2.095109000      1.811738000      0.100864000
H        1.134082000     -2.362831000     -0.294744000
H        1.946470000     -0.575523000      1.139246000
H        2.605538000     -0.447557000     -0.467157000
H        0.000028000      2.765226000     -0.000004000
C       -1.267052000      1.109878000     -0.044858000
