# Supplementary material for: Hydrogen Atom Transfer-Based C(sp3)–H Bond Oxygenation of Lactams and Cycloalkenes: The Influence of Ring Size on Reactivity and Site Selectivity
Source: J Org Chem. 2025 Apr 7;90(15):5195–205. doi: 10.1021/acs.joc.5c00092 (PMC12012884; doi:10.1021/acs.joc.5c00092)
Supplement: Supplementary file 2 — jo5c00092_si_002.zip [file jo5c00092_si_002.zip › BDEs for Lactams & Cycloalkenes XYZ/Cycloalkene/CBS/8_Cycloalkene_Parent_CBS.xyz]

C        0.761017000     -1.566712000     -0.444941000
C        1.661502000     -0.683976000      0.388331000
C       -1.869586000      0.493488000      0.057185000
C        1.719113000      0.798031000     -0.048396000
C       -0.787931000      1.361062000     -0.610780000
C        0.473355000      1.661691000      0.233693000
H        2.678201000     -1.087301000      0.348262000
H        2.569198000      1.260862000      0.466627000
H       -2.346550000      1.065254000      0.862368000
H       -1.263273000      2.309034000     -0.884456000
H        1.362332000     -0.724439000      1.442293000
H       -2.654520000      0.295366000     -0.682278000
H        1.949791000      0.847519000     -1.119541000
H       -0.482133000      0.897852000     -1.554018000
H        0.229798000      1.612457000      1.302787000
H        0.766806000      2.700918000      0.051047000
C       -1.378537000     -0.847117000      0.651136000
H       -0.786878000     -0.639088000      1.547978000
H       -2.250102000     -1.420247000      0.983900000
C       -0.564112000     -1.657717000     -0.318532000
H       -1.109943000     -2.313350000     -0.993680000
H        1.248338000     -2.157335000     -1.217471000
