# Supplementary material for: Hydrogen Atom Transfer-Based C(sp3)–H Bond Oxygenation of Lactams and Cycloalkenes: The Influence of Ring Size on Reactivity and Site Selectivity
Source: J Org Chem. 2025 Apr 7;90(15):5195–205. doi: 10.1021/acs.joc.5c00092 (PMC12012884; doi:10.1021/acs.joc.5c00092)
Supplement: Supplementary file 2 — jo5c00092_si_002.zip [file jo5c00092_si_002.zip › BDEs for Lactams & Cycloalkenes XYZ/Cycloalkene/CBS/8_Cycloalkene_Radical_Vinyl_CBS.xyz]

C       -1.253896000      1.302892000     -0.113609000
C       -1.561190000      0.080423000      0.707704000
C       -1.317036000     -1.277671000     -0.009104000
H       -2.612437000      0.112689000      1.009432000
H       -0.988221000      0.101171000      1.638305000
C       -0.004551000     -1.415738000     -0.795677000
H       -2.141212000     -1.447078000     -0.711114000
H       -1.386559000     -2.074645000      0.741771000
C        1.308670000     -1.286025000     -0.008898000
H       -0.002162000     -0.686395000     -1.610963000
H       -0.007620000     -2.401412000     -1.275359000
C        1.561900000      0.070648000      0.707487000
H        2.131795000     -1.461141000     -0.710738000
H        1.372828000     -2.083198000      0.742241000
C        1.262195000      1.295023000     -0.113810000
C        0.005660000      1.791743000     -0.441117000
H        2.116393000      1.837574000     -0.508049000
H       -2.104753000      1.850682000     -0.507837000
H        0.008418000      2.692436000     -1.052644000
H        2.613475000      0.096140000      1.008716000
H        0.989553000      0.095406000      1.638389000
