# Supplementary material for: Hydrogen Atom Transfer-Based C(sp3)–H Bond Oxygenation of Lactams and Cycloalkenes: The Influence of Ring Size on Reactivity and Site Selectivity
Source: J Org Chem. 2025 Apr 7;90(15):5195–205. doi: 10.1021/acs.joc.5c00092 (PMC12012884; doi:10.1021/acs.joc.5c00092)
Supplement: Supplementary file 2 — jo5c00092_si_002.zip [file jo5c00092_si_002.zip › BDEs for Lactams & Cycloalkenes XYZ/Lactams/ACP/Ring 5-ACP/5_Bz_Parent_ACP.xyz]

C        2.047944000      0.791921000      0.167843000
C        2.985925000      0.296735000     -0.939527000
C        2.877897000     -1.241328000     -0.875584000
H        3.987395000      0.687527000     -0.793754000
H        2.610335000      0.696966000     -1.880714000
C        1.485983000     -1.483502000     -0.242742000
H        3.647519000     -1.641415000     -0.219528000
H        2.978015000     -1.723730000     -1.842865000
N        1.298468000     -0.285080000      0.582577000
H        1.452317000     -2.377733000      0.375875000
H        0.696611000     -1.559036000     -0.994182000
O        1.948048000      1.946421000      0.596475000
C        0.142882000     -0.131195000      1.467453000
C       -1.155976000     -0.026986000      0.676652000
C       -1.423598000      1.138055000     -0.065407000
H       -0.716257000      1.954732000     -0.037249000
C       -2.592462000      1.234785000     -0.829377000
H       -2.792825000      2.134127000     -1.391841000
C       -3.506340000      0.169593000     -0.859777000
H       -4.408544000      0.246759000     -1.447268000
C       -3.245442000     -0.991593000     -0.122568000
C       -2.072273000     -1.087523000      0.642026000
H       -1.874541000     -1.984659000      1.211716000
H        0.313619000      0.770469000      2.048007000
H        0.110309000     -0.979892000      2.148326000
H       -3.944852000     -1.813702000     -0.140312000
