# Supplementary material for: Hydrogen Atom Transfer-Based C(sp3)–H Bond Oxygenation of Lactams and Cycloalkenes: The Influence of Ring Size on Reactivity and Site Selectivity
Source: J Org Chem. 2025 Apr 7;90(15):5195–205. doi: 10.1021/acs.joc.5c00092 (PMC12012884; doi:10.1021/acs.joc.5c00092)
Supplement: Supplementary file 2 — jo5c00092_si_002.zip [file jo5c00092_si_002.zip › BDEs for Lactams & Cycloalkenes XYZ/Lactams/ACP/Ring 5-ACP/5_Bz_Radical_Alpha_ACP.xyz]

C        2.137817000      0.746427000      0.163469000
C        3.213987000      0.128317000     -0.735259000
C        2.674477000     -1.280527000     -1.092374000
H        4.133579000      0.080447000     -0.154414000
H        3.399614000      0.769604000     -1.590120000
C        1.611009000     -1.520134000     -0.040924000
H        3.448061000     -2.044632000     -1.086762000
H        2.233058000     -1.280487000     -2.092806000
N        1.286937000     -0.285305000      0.536955000
H        0.845103000     -2.276982000     -0.087419000
O        2.031194000      1.920900000      0.525821000
C        0.143270000     -0.071569000      1.431630000
C       -1.161787000      0.004279000      0.651447000
C       -1.416416000      1.121690000     -0.163716000
H       -0.690140000      1.921063000     -0.205211000
C       -2.597147000      1.194070000     -0.911211000
H       -2.787404000      2.056383000     -1.531958000
C       -3.535566000      0.151725000     -0.850345000
H       -4.446862000      0.209743000     -1.425803000
C       -3.287768000     -0.961341000     -0.038442000
C       -2.102396000     -1.033390000      0.709764000
H       -1.915125000     -1.892407000      1.338380000
H        0.332274000      0.858772000      1.958496000
H        0.119414000     -0.883952000      2.153811000
H       -4.006571000     -1.764898000      0.014323000
