# Supplementary material for: Hydrogen Atom Transfer-Based C(sp3)–H Bond Oxygenation of Lactams and Cycloalkenes: The Influence of Ring Size on Reactivity and Site Selectivity
Source: J Org Chem. 2025 Apr 7;90(15):5195–205. doi: 10.1021/acs.joc.5c00092 (PMC12012884; doi:10.1021/acs.joc.5c00092)
Supplement: Supplementary file 2 — jo5c00092_si_002.zip [file jo5c00092_si_002.zip › BDEs for Lactams & Cycloalkenes XYZ/Lactams/ACP/Ring 5-ACP/5_Bz_Radical_Exo_ACP.xyz]

C       -2.499993000     -0.788555000     -0.174113000
C       -3.606559000      0.265876000     -0.155998000
C       -2.944889000      1.483672000      0.514776000
H       -4.480515000     -0.116618000      0.359679000
H       -3.892892000      0.469436000     -1.187808000
C       -1.448481000      1.336795000      0.150547000
H       -3.062763000      1.422729000      1.594305000
H       -3.348202000      2.436149000      0.185922000
N       -1.278809000     -0.120239000     -0.005726000
H       -0.787229000      1.707846000      0.926995000
H       -1.215277000      1.845846000     -0.783761000
O       -2.619631000     -2.003524000     -0.318856000
C       -0.089025000     -0.839127000      0.060980000
C        1.247562000     -0.343276000      0.012599000
C        2.294055000     -1.279727000      0.296459000
H        2.028881000     -2.297564000      0.540365000
C        3.632731000     -0.903769000      0.270413000
H        4.394160000     -1.635592000      0.493937000
C        3.998571000      0.418537000     -0.045051000
H        5.036998000      0.709625000     -0.065165000
C        2.992253000      1.350449000     -0.345315000
C        1.644194000      0.988635000     -0.322172000
H        0.912327000      1.728078000     -0.592835000
H       -0.258855000     -1.900025000      0.148972000
H        3.259567000      2.362881000     -0.608421000
