# Supplementary material for: Hydrogen Atom Transfer-Based C(sp3)–H Bond Oxygenation of Lactams and Cycloalkenes: The Influence of Ring Size on Reactivity and Site Selectivity
Source: J Org Chem. 2025 Apr 7;90(15):5195–205. doi: 10.1021/acs.joc.5c00092 (PMC12012884; doi:10.1021/acs.joc.5c00092)
Supplement: Supplementary file 2 — jo5c00092_si_002.zip [file jo5c00092_si_002.zip › BDEs for Lactams & Cycloalkenes XYZ/Lactams/ACP/Ring 5-ACP/5_CH3_Parent_ACP.xyz]

C       -0.190712000      0.871885000     -0.003534000
C        1.336777000      0.920701000      0.138018000
C        1.798533000     -0.512375000     -0.198869000
H        1.560472000      1.194845000      1.168542000
H        1.752263000      1.690845000     -0.503067000
C        0.562975000     -1.384355000      0.136285000
H        2.682088000     -0.825012000      0.349006000
H        2.018269000     -0.591468000     -1.261122000
N       -0.552934000     -0.454184000     -0.049746000
H        0.587966000     -1.755104000      1.164558000
H        0.459907000     -2.240749000     -0.527147000
O       -0.963199000      1.833739000     -0.043779000
C       -1.941626000     -0.892595000     -0.016029000
H       -2.135658000     -1.597215000     -0.822259000
H       -2.569513000     -0.017014000     -0.141300000
H       -2.175339000     -1.369320000      0.936015000
