# Supplementary material for: Hydrogen Atom Transfer-Based C(sp3)–H Bond Oxygenation of Lactams and Cycloalkenes: The Influence of Ring Size on Reactivity and Site Selectivity
Source: J Org Chem. 2025 Apr 7;90(15):5195–205. doi: 10.1021/acs.joc.5c00092 (PMC12012884; doi:10.1021/acs.joc.5c00092)
Supplement: Supplementary file 2 — jo5c00092_si_002.zip [file jo5c00092_si_002.zip › BDEs for Lactams & Cycloalkenes XYZ/Lactams/ACP/Ring 5-ACP/5_CH3_Radical_Alpha_ACP.xyz]

C       -0.140157000      0.853550000     -0.006925000
C        1.389133000      0.838190000      0.099751000
C        1.795423000     -0.643224000     -0.105918000
H        1.646669000      1.199826000      1.093768000
H        1.819790000      1.527199000     -0.619037000
C        0.495713000     -1.388642000      0.115233000
H        2.581785000     -0.965230000      0.572676000
H        2.167048000     -0.803436000     -1.121858000
N       -0.558395000     -0.472361000      0.005709000
H        0.308618000     -2.417525000     -0.144660000
O       -0.883644000      1.834679000     -0.061817000
C       -1.970923000     -0.846485000      0.006985000
H       -2.183214000     -1.505285000     -0.831311000
H       -2.553106000      0.063252000     -0.086291000
H       -2.224811000     -1.350030000      0.936527000
