# Supplementary material for: Hydrogen Atom Transfer-Based C(sp3)–H Bond Oxygenation of Lactams and Cycloalkenes: The Influence of Ring Size on Reactivity and Site Selectivity
Source: J Org Chem. 2025 Apr 7;90(15):5195–205. doi: 10.1021/acs.joc.5c00092 (PMC12012884; doi:10.1021/acs.joc.5c00092)
Supplement: Supplementary file 2 — jo5c00092_si_002.zip [file jo5c00092_si_002.zip › BDEs for Lactams & Cycloalkenes XYZ/Lactams/ACP/Ring 5-ACP/5_CH3_Raical_Exo_ACP.xyz]

C       -0.342173000      0.821989000      0.006941000
C        1.162999000      1.064176000      0.142982000
C        1.799307000     -0.292183000     -0.223806000
H        1.365470000      1.346809000      1.176186000
H        1.471681000      1.890312000     -0.488743000
C        0.706614000     -1.324362000      0.142326000
H        2.732882000     -0.488533000      0.294065000
H        1.994570000     -0.333593000     -1.292966000
N       -0.542604000     -0.558364000     -0.005904000
H        0.801262000     -1.678312000      1.169394000
H        0.696632000     -2.186434000     -0.519239000
O       -1.243748000      1.659510000     -0.052998000
C       -1.795692000     -1.140250000     -0.018416000
H       -2.642575000     -0.482985000     -0.091620000
H       -1.858045000     -2.211020000     -0.081928000
