# Supplementary material for: Hydrogen Atom Transfer-Based C(sp3)–H Bond Oxygenation of Lactams and Cycloalkenes: The Influence of Ring Size on Reactivity and Site Selectivity
Source: J Org Chem. 2025 Apr 7;90(15):5195–205. doi: 10.1021/acs.joc.5c00092 (PMC12012884; doi:10.1021/acs.joc.5c00092)
Supplement: Supplementary file 2 — jo5c00092_si_002.zip [file jo5c00092_si_002.zip › BDEs for Lactams & Cycloalkenes XYZ/Lactams/ACP/Ring 5-ACP/5_H_Parent_ACP.xyz]

6        0.908087000     -0.001689000     -0.006882000
6       -0.006574000      1.223937000      0.149089000
6       -1.415050000      0.698898000     -0.201334000
1        0.340378000      2.039283000     -0.476488000
1        0.062958000      1.551386000      1.186073000
6       -1.341386000     -0.812269000      0.138947000
1       -1.599443000      0.818487000     -1.266675000
1       -2.213960000      1.201129000      0.335299000
7        0.080745000     -1.100854000     -0.074244000
1       -1.964359000     -1.418672000     -0.512400000
1       -1.633372000     -1.007027000      1.172580000
8        2.138260000     -0.013855000     -0.045438000
1        0.466044000     -2.021024000     -0.034099000
