# Supplementary material for: Hydrogen Atom Transfer-Based C(sp3)–H Bond Oxygenation of Lactams and Cycloalkenes: The Influence of Ring Size on Reactivity and Site Selectivity
Source: J Org Chem. 2025 Apr 7;90(15):5195–205. doi: 10.1021/acs.joc.5c00092 (PMC12012884; doi:10.1021/acs.joc.5c00092)
Supplement: Supplementary file 2 — jo5c00092_si_002.zip [file jo5c00092_si_002.zip › BDEs for Lactams & Cycloalkenes XYZ/Lactams/ACP/Ring 5-ACP/5_H_Radical_Alpha_ACP.xyz]

C       -0.876522000     -0.027650000      0.005558000
C        0.100148000     -1.208124000     -0.099246000
C        1.509323000     -0.595001000      0.111886000
H       -0.015726000     -1.632401000     -1.095164000
H       -0.166865000     -1.978483000      0.616231000
C        1.284689000      0.885692000     -0.124957000
H        2.258926000     -1.014053000     -0.554879000
H        1.856436000     -0.774053000      1.133490000
N       -0.094132000      1.120682000     -0.006616000
H        1.969981000      1.674555000      0.134078000
O       -2.104077000     -0.059443000      0.059908000
H       -0.517032000      2.025712000     -0.026152000
