# Supplementary material for: Hydrogen Atom Transfer-Based C(sp3)–H Bond Oxygenation of Lactams and Cycloalkenes: The Influence of Ring Size on Reactivity and Site Selectivity
Source: J Org Chem. 2025 Apr 7;90(15):5195–205. doi: 10.1021/acs.joc.5c00092 (PMC12012884; doi:10.1021/acs.joc.5c00092)
Supplement: Supplementary file 2 — jo5c00092_si_002.zip [file jo5c00092_si_002.zip › BDEs for Lactams & Cycloalkenes XYZ/Lactams/ACP/Ring 6-ACP/6_Bz_Parent_ACP.xyz]

H       -1.020550000     -2.138075000      1.056329000
C       -1.222302000     -1.455884000      0.231633000
H       -0.472092000     -1.651492000     -0.538394000
N       -1.045731000     -0.082701000      0.742829000
C       -1.735898000      1.018460000      0.281657000
C       -2.980417000      0.764621000     -0.575242000
H       -3.066248000      1.610334000     -1.250754000
C       -2.984942000     -0.580644000     -1.317739000
H       -3.957082000     -0.754186000     -1.774756000
H       -2.252216000     -0.562664000     -2.125653000
C       -2.628114000     -1.696115000     -0.326162000
H       -3.350565000     -1.708697000      0.490540000
H       -2.654640000     -2.676096000     -0.798648000
O       -1.408641000      2.177523000      0.585452000
H       -3.830958000      0.821271000      0.105066000
C        0.178286000      0.143538000      1.534832000
H        0.085644000      1.116461000      2.002881000
H        0.217530000     -0.615980000      2.313829000
C        1.429556000      0.078673000      0.667864000
C        1.713730000      1.128100000     -0.225521000
C        2.288539000     -1.028982000      0.717583000
C        2.839719000      1.063115000     -1.054650000
H        1.052051000      1.981082000     -0.260959000
C        3.418581000     -1.094902000     -0.112151000
H        2.079243000     -1.837470000      1.404054000
C        3.694815000     -0.048798000     -1.000615000
H        3.052803000      1.874808000     -1.733765000
H        4.073044000     -1.952083000     -0.063118000
H        4.563971000     -0.095579000     -1.639019000
