# Supplementary material for: Hydrogen Atom Transfer-Based C(sp3)–H Bond Oxygenation of Lactams and Cycloalkenes: The Influence of Ring Size on Reactivity and Site Selectivity
Source: J Org Chem. 2025 Apr 7;90(15):5195–205. doi: 10.1021/acs.joc.5c00092 (PMC12012884; doi:10.1021/acs.joc.5c00092)
Supplement: Supplementary file 2 — jo5c00092_si_002.zip [file jo5c00092_si_002.zip › BDEs for Lactams & Cycloalkenes XYZ/Lactams/ACP/Ring 6-ACP/6_Bz_Radical_Alpha_ACP.xyz]

C        1.389888000     -1.426686000     -0.402557000
H        0.844896000     -2.190495000     -0.929765000
N        1.061988000     -0.107199000     -0.743323000
C        1.739458000      1.015551000     -0.277174000
C        2.990675000      0.750173000      0.558379000
H        3.132379000      1.621770000      1.189614000
C        2.909691000     -0.555130000      1.367988000
H        3.838039000     -0.721818000      1.909494000
H        2.111405000     -0.480719000      2.105868000
C        2.617929000     -1.721197000      0.406535000
H        3.488942000     -1.871134000     -0.244037000
H        2.476042000     -2.655897000      0.946528000
O        1.352250000      2.165792000     -0.539363000
H        3.836008000      0.714073000     -0.130559000
C       -0.170645000      0.110619000     -1.538885000
H       -0.076509000      1.079537000     -2.013703000
H       -0.201260000     -0.655455000     -2.309365000
C       -1.415882000      0.050794000     -0.667005000
C       -1.740756000      1.135471000      0.167416000
C       -2.233829000     -1.088823000     -0.661227000
C       -2.867179000      1.073043000      0.996598000
H       -1.108784000      2.010975000      0.162116000
C       -3.363609000     -1.151287000      0.167895000
H       -1.994310000     -1.923937000     -1.304105000
C       -3.680834000     -0.070169000      0.999319000
H       -3.111141000      1.910564000      1.632470000
H       -3.986862000     -2.032645000      0.162351000
H       -4.550201000     -0.114923000      1.637562000
