# Supplementary material for: Hydrogen Atom Transfer-Based C(sp3)–H Bond Oxygenation of Lactams and Cycloalkenes: The Influence of Ring Size on Reactivity and Site Selectivity
Source: J Org Chem. 2025 Apr 7;90(15):5195–205. doi: 10.1021/acs.joc.5c00092 (PMC12012884; doi:10.1021/acs.joc.5c00092)
Supplement: Supplementary file 2 — jo5c00092_si_002.zip [file jo5c00092_si_002.zip › BDEs for Lactams & Cycloalkenes XYZ/Lactams/ACP/Ring 6-ACP/6_Bz_Radical_Exo_ACP.xyz]

H        0.246092000     -1.564136000      0.797715000
C        1.173546000     -1.006394000      0.856069000
H        1.362257000     -0.807248000      1.913057000
N        0.977568000      0.295405000      0.157858000
C        2.054549000      1.047954000     -0.324081000
C        3.386136000      0.325448000     -0.547362000
H        4.168398000      1.063114000     -0.394683000
C        3.606669000     -0.944669000      0.289670000
H        4.466015000     -1.494407000     -0.088600000
H        3.832761000     -0.676126000      1.322289000
C        2.334179000     -1.802620000      0.257466000
H        2.096617000     -2.087420000     -0.768271000
H        2.460316000     -2.720012000      0.829337000
O        1.913993000      2.233910000     -0.638379000
H        3.399928000      0.077849000     -1.609704000
C       -0.230443000      0.992698000      0.391954000
H       -0.134898000      2.025866000      0.684735000
C       -1.514895000      0.417365000      0.147719000
C       -2.678678000      1.068235000      0.655044000
C       -1.700338000     -0.767842000     -0.624454000
C       -3.949028000      0.542225000      0.430492000
H       -2.563558000      1.978037000      1.225161000
C       -2.977836000     -1.283684000     -0.842781000
H       -0.845573000     -1.242428000     -1.081347000
C       -4.110091000     -0.642035000     -0.311822000
H       -4.814506000      1.049953000      0.828497000
H       -3.096129000     -2.175657000     -1.439488000
H       -5.095258000     -1.046581000     -0.484159000
