# Supplementary material for: Hydrogen Atom Transfer-Based C(sp3)–H Bond Oxygenation of Lactams and Cycloalkenes: The Influence of Ring Size on Reactivity and Site Selectivity
Source: J Org Chem. 2025 Apr 7;90(15):5195–205. doi: 10.1021/acs.joc.5c00092 (PMC12012884; doi:10.1021/acs.joc.5c00092)
Supplement: Supplementary file 2 — jo5c00092_si_002.zip [file jo5c00092_si_002.zip › BDEs for Lactams & Cycloalkenes XYZ/Lactams/ACP/Ring 6-ACP/6_CH3_Parent_ACP.xyz]

H        0.058365000     -2.347391000     -0.528107000
C        0.332109000     -1.492067000      0.088625000
H        0.374432000     -1.844409000      1.123538000
N       -0.743005000     -0.492193000     -0.036224000
C       -0.559935000      0.874137000     -0.039037000
C        0.880684000      1.396160000     -0.096320000
H        0.896159000      2.313744000      0.484516000
C        1.953291000      0.396002000      0.360744000
H        2.946355000      0.778246000      0.132991000
H        1.904919000      0.262782000      1.442524000
C        1.700136000     -0.948413000     -0.334155000
H        1.723457000     -0.813538000     -1.416010000
H        2.462890000     -1.682803000     -0.082506000
O       -1.511212000      1.670764000     -0.040310000
H        1.054314000      1.684781000     -1.133581000
C       -2.105603000     -1.025670000      0.066535000
H       -2.240702000     -1.537470000      1.019511000
H       -2.806185000     -0.203681000     -0.003471000
H       -2.287364000     -1.731925000     -0.741706000
