# Supplementary material for: Hydrogen Atom Transfer-Based C(sp3)–H Bond Oxygenation of Lactams and Cycloalkenes: The Influence of Ring Size on Reactivity and Site Selectivity
Source: J Org Chem. 2025 Apr 7;90(15):5195–205. doi: 10.1021/acs.joc.5c00092 (PMC12012884; doi:10.1021/acs.joc.5c00092)
Supplement: Supplementary file 2 — jo5c00092_si_002.zip [file jo5c00092_si_002.zip › BDEs for Lactams & Cycloalkenes XYZ/Lactams/ACP/Ring 6-ACP/6_CH3_Radical_Alpha_ACP.xyz]

H        0.000431000     -2.487111000     -0.136399000
C        0.308268000     -1.461920000     -0.017894000
N       -0.732856000     -0.522763000     -0.007556000
C       -0.545638000      0.857795000     -0.056140000
C        0.899628000      1.343480000     -0.175202000
H        0.935777000      2.320612000      0.296846000
C        1.934932000      0.369728000      0.410822000
H        2.942681000      0.735118000      0.226067000
H        1.807660000      0.300859000      1.490868000
C        1.726498000     -1.017686000     -0.222231000
H        1.970782000     -0.960559000     -1.290888000
H        2.400321000     -1.757526000      0.206257000
O       -1.498330000      1.650052000     -0.023565000
H        1.091174000      1.500604000     -1.237876000
C       -2.108174000     -1.041210000      0.107597000
H       -2.200119000     -1.629533000      1.016659000
H       -2.788118000     -0.200712000      0.141765000
H       -2.337038000     -1.663941000     -0.753598000
