# Supplementary material for: Hydrogen Atom Transfer-Based C(sp3)–H Bond Oxygenation of Lactams and Cycloalkenes: The Influence of Ring Size on Reactivity and Site Selectivity
Source: J Org Chem. 2025 Apr 7;90(15):5195–205. doi: 10.1021/acs.joc.5c00092 (PMC12012884; doi:10.1021/acs.joc.5c00092)
Supplement: Supplementary file 2 — jo5c00092_si_002.zip [file jo5c00092_si_002.zip › BDEs for Lactams & Cycloalkenes XYZ/Lactams/ACP/Ring 6-ACP/6_CH3_Radical_Exo_ACP.xyz]

H        0.200562000     -2.366975000     -0.503295000
C        0.416706000     -1.491492000      0.104421000
H        0.505667000     -1.821198000      1.140441000
N       -0.753642000     -0.584676000      0.002185000
C       -0.662391000      0.810962000     -0.028389000
C        0.730210000      1.441649000     -0.086479000
H        0.678585000      2.349671000      0.507715000
C        1.882652000      0.524010000      0.347710000
H        2.839048000      0.982065000      0.104545000
H        1.863932000      0.381680000      1.429041000
C        1.719824000     -0.831479000     -0.352125000
H        1.705088000     -0.690682000     -1.433357000
H        2.544562000     -1.504174000     -0.125080000
O       -1.681577000      1.513395000     -0.048115000
H        0.874601000      1.759794000     -1.119953000
C       -2.012351000     -1.174284000      0.055472000
H       -2.872359000     -0.533458000      0.042779000
H       -2.059467000     -2.247335000      0.083120000
