# Supplementary material for: Hydrogen Atom Transfer-Based C(sp3)–H Bond Oxygenation of Lactams and Cycloalkenes: The Influence of Ring Size on Reactivity and Site Selectivity
Source: J Org Chem. 2025 Apr 7;90(15):5195–205. doi: 10.1021/acs.joc.5c00092 (PMC12012884; doi:10.1021/acs.joc.5c00092)
Supplement: Supplementary file 2 — jo5c00092_si_002.zip [file jo5c00092_si_002.zip › BDEs for Lactams & Cycloalkenes XYZ/Lactams/ACP/Ring 6-ACP/6_H_Parent_ACP.xyz]

H        1.388410000     -2.145697000     -0.436927000
C        1.056109000     -1.287963000      0.143351000
H        1.307495000     -1.480728000      1.188765000
N       -0.403498000     -1.169302000     -0.009515000
C       -1.151200000     -0.013468000     -0.018549000
C       -0.376134000      1.303377000     -0.124011000
H       -0.935030000      2.044883000      0.439392000
C        1.094579000      1.214920000      0.322556000
H        1.620255000      2.130318000      0.059015000
H        1.148733000      1.121245000      1.408304000
C        1.757460000     -0.009195000     -0.329896000
H        1.684862000      0.067796000     -1.415250000
H        2.814334000     -0.070322000     -0.078190000
H       -0.950646000     -2.000768000      0.091800000
O       -2.388226000     -0.041251000      0.002539000
H       -0.433000000      1.602360000     -1.171319000
