# Supplementary material for: Hydrogen Atom Transfer-Based C(sp3)–H Bond Oxygenation of Lactams and Cycloalkenes: The Influence of Ring Size on Reactivity and Site Selectivity
Source: J Org Chem. 2025 Apr 7;90(15):5195–205. doi: 10.1021/acs.joc.5c00092 (PMC12012884; doi:10.1021/acs.joc.5c00092)
Supplement: Supplementary file 2 — jo5c00092_si_002.zip [file jo5c00092_si_002.zip › BDEs for Lactams & Cycloalkenes XYZ/Lactams/ACP/Ring 6-ACP/6_H_Radical_alpha_ACP.xyz]

C        0.968668000      1.329826000     -0.063725000
H        1.325784000      2.340989000      0.026390000
N       -0.424036000      1.172417000     -0.059006000
C       -1.132828000     -0.019005000      0.026576000
C       -0.282686000     -1.274932000      0.212103000
H       -0.829871000     -2.097751000     -0.238114000
C        1.142734000     -1.138231000     -0.357644000
H        1.724792000     -2.026120000     -0.121951000
H        1.097775000     -1.060513000     -1.443676000
C        1.816429000      0.123981000      0.218910000
H        1.957713000     -0.011304000      1.299136000
H        2.808580000      0.269536000     -0.203951000
H       -1.000093000      1.981076000     -0.188027000
O       -2.368471000     -0.032506000     -0.027313000
H       -0.242566000     -1.472611000      1.284415000
