# Supplementary material for: Hydrogen Atom Transfer-Based C(sp3)–H Bond Oxygenation of Lactams and Cycloalkenes: The Influence of Ring Size on Reactivity and Site Selectivity
Source: J Org Chem. 2025 Apr 7;90(15):5195–205. doi: 10.1021/acs.joc.5c00092 (PMC12012884; doi:10.1021/acs.joc.5c00092)
Supplement: Supplementary file 2 — jo5c00092_si_002.zip [file jo5c00092_si_002.zip › BDEs for Lactams & Cycloalkenes XYZ/Lactams/ACP/Ring 7-ACP/7_Bz_Parent_ACP.xyz]

H       -0.342667000      0.787090000     -2.270279000
C       -1.091125000      0.677024000     -1.490606000
H       -2.060649000      0.747966000     -1.984375000
N       -0.912624000     -0.680805000     -0.942994000
C       -1.739496000     -1.213870000      0.019818000
C       -2.989561000     -0.407508000      0.380979000
H       -3.613314000     -1.087283000      0.951611000
H       -3.544217000     -0.118071000     -0.511536000
C       -2.646471000      0.842916000      1.230004000
H       -1.885994000      0.574591000      1.964294000
H       -3.532038000      1.127868000      1.796240000
C       -2.183512000      2.055133000      0.400145000
H       -2.000171000      2.895422000      1.069502000
H       -3.000794000      2.361334000     -0.257550000
C       -0.926013000      1.811383000     -0.455662000
H       -0.688638000      2.730028000     -0.993014000
H       -0.065941000      1.583298000      0.173882000
C        0.373113000     -1.352006000     -1.216175000
O       -1.478677000     -2.280390000      0.602368000
C        1.515206000     -0.680465000     -0.464583000
C        1.614505000     -0.836473000      0.930692000
H        0.904323000     -1.472351000      1.439323000
C        2.615641000     -0.169745000      1.645802000
H        2.686235000     -0.297084000      2.715554000
C        3.530902000      0.658270000      0.976133000
H        4.303017000      1.171127000      1.529258000
C        3.442724000      0.810139000     -0.412536000
H        4.146756000      1.440162000     -0.934947000
C        2.437344000      0.140994000     -1.128190000
H        2.373800000      0.259934000     -2.200848000
H        0.552173000     -1.323869000     -2.289182000
H        0.266356000     -2.386163000     -0.910848000
