# Supplementary material for: Hydrogen Atom Transfer-Based C(sp3)–H Bond Oxygenation of Lactams and Cycloalkenes: The Influence of Ring Size on Reactivity and Site Selectivity
Source: J Org Chem. 2025 Apr 7;90(15):5195–205. doi: 10.1021/acs.joc.5c00092 (PMC12012884; doi:10.1021/acs.joc.5c00092)
Supplement: Supplementary file 2 — jo5c00092_si_002.zip [file jo5c00092_si_002.zip › BDEs for Lactams & Cycloalkenes XYZ/Lactams/ACP/Ring 7-ACP/7_Bz_Radical_Alpha_ACP.xyz]

H        0.616035000      1.457942000      1.965460000
C        1.103862000      1.015124000      1.110438000
N        0.797453000     -0.345231000      0.940224000
C        1.568483000     -1.237552000      0.199162000
C        2.998538000     -0.812398000     -0.132768000
H        3.483606000     -1.719338000     -0.478615000
H        3.489176000     -0.494275000      0.788069000
C        3.131904000      0.299820000     -1.199070000
H        2.439491000      0.104871000     -2.019045000
H        4.133853000      0.245022000     -1.622126000
C        2.903269000      1.708338000     -0.629885000
H        3.064087000      2.448594000     -1.413490000
H        3.640841000      1.906496000      0.149178000
C        1.485748000      1.903945000     -0.049053000
H        1.378736000      2.935479000      0.280987000
H        0.754564000      1.751817000     -0.851451000
C       -0.497495000     -0.829795000      1.481143000
O        1.130557000     -2.353245000     -0.121481000
C       -1.658698000     -0.386095000      0.604413000
C       -1.890566000     -1.024796000     -0.627376000
H       -1.252860000     -1.845425000     -0.920941000
C       -2.930295000     -0.593004000     -1.459604000
H       -3.103831000     -1.090306000     -2.401930000
C       -3.748126000      0.479583000     -1.071487000
H       -4.550182000      0.809555000     -1.714139000
C       -3.522512000      1.117631000      0.154253000
H       -4.149649000      1.941132000      0.460699000
C       -2.479974000      0.684580000      0.987588000
H       -2.310871000      1.177339000      1.934621000
H       -0.600797000     -0.428404000      2.487183000
H       -0.443661000     -1.910215000      1.539301000
