# Supplementary material for: Hydrogen Atom Transfer-Based C(sp3)–H Bond Oxygenation of Lactams and Cycloalkenes: The Influence of Ring Size on Reactivity and Site Selectivity
Source: J Org Chem. 2025 Apr 7;90(15):5195–205. doi: 10.1021/acs.joc.5c00092 (PMC12012884; doi:10.1021/acs.joc.5c00092)
Supplement: Supplementary file 2 — jo5c00092_si_002.zip [file jo5c00092_si_002.zip › BDEs for Lactams & Cycloalkenes XYZ/Lactams/ACP/Ring 7-ACP/7_Bz_Radical_Beta_ACP.xyz]

H        0.295051000      0.555190000      2.354906000
C        1.059293000      0.530193000      1.582723000
H        2.023718000      0.575972000      2.087264000
N        0.928007000     -0.793321000      0.910261000
C        1.753351000     -1.154408000     -0.134034000
C        2.993284000     -0.283958000     -0.380059000
H        3.642590000     -0.888605000     -1.004645000
H        3.523847000     -0.080505000      0.549844000
C        2.654797000      1.042590000     -1.106657000
H        1.942945000      0.838742000     -1.905964000
H        3.558937000      1.423070000     -1.580516000
C        2.091038000      2.140419000     -0.159088000
H        1.850106000      3.028331000     -0.740266000
H        2.888710000      2.420373000      0.536117000
C        0.894953000      1.675866000      0.621048000
H       -0.105393000      1.907942000      0.281220000
C       -0.360169000     -1.496661000      1.066635000
O        1.510455000     -2.129695000     -0.863871000
C       -1.491242000     -0.735166000      0.387143000
C       -1.576411000     -0.720381000     -1.017655000
H       -0.863910000     -1.293327000     -1.593050000
C       -2.566997000      0.034078000     -1.656377000
H       -2.626687000      0.037806000     -2.734310000
C       -3.485290000      0.780391000     -0.900624000
H       -4.249007000      1.361125000     -1.395247000
C       -3.411683000      0.761880000      0.497203000
H       -4.118526000      1.327653000      1.085196000
C       -2.417668000      0.004377000      1.136290000
H       -2.365926000     -0.008520000      2.216063000
H       -0.558544000     -1.607398000      2.130703000
H       -0.241133000     -2.482374000      0.632525000
