# Supplementary material for: Hydrogen Atom Transfer-Based C(sp3)–H Bond Oxygenation of Lactams and Cycloalkenes: The Influence of Ring Size on Reactivity and Site Selectivity
Source: J Org Chem. 2025 Apr 7;90(15):5195–205. doi: 10.1021/acs.joc.5c00092 (PMC12012884; doi:10.1021/acs.joc.5c00092)
Supplement: Supplementary file 2 — jo5c00092_si_002.zip [file jo5c00092_si_002.zip › BDEs for Lactams & Cycloalkenes XYZ/Lactams/ACP/Ring 7-ACP/7_Bz_Radical_Exo_ACP.xyz]

H        0.043374000     -1.613666000     -0.033180000
C       -0.915531000     -1.152828000      0.167001000
H       -1.213412000     -1.460822000      1.168352000
N       -0.687682000      0.314374000      0.141165000
C       -1.719717000      1.221673000      0.401484000
C       -3.043389000      0.653020000      0.912572000
H       -3.589960000      1.511213000      1.288660000
H       -2.878566000     -0.025507000      1.749524000
C       -3.859703000     -0.053957000     -0.197477000
H       -3.805728000      0.539550000     -1.110676000
H       -4.907239000     -0.064607000      0.099653000
C       -3.407324000     -1.499316000     -0.468748000
H       -4.039849000     -1.933568000     -1.242681000
H       -3.573764000     -2.095466000      0.431495000
C       -1.932637000     -1.641226000     -0.887718000
H       -1.727557000     -2.693978000     -1.082137000
H       -1.742771000     -1.109695000     -1.820941000
C        0.475805000      0.825505000     -0.470907000
O       -1.568847000      2.432677000      0.206311000
C        1.793114000      0.343238000     -0.196933000
C        2.865086000      0.738951000     -1.051921000
H        2.653614000      1.383543000     -1.892038000
C        4.167008000      0.301388000     -0.820361000
H        4.959664000      0.611529000     -1.484299000
C        4.454576000     -0.537937000      0.271801000
H        5.463999000     -0.875106000      0.448706000
C        3.417654000     -0.918082000      1.140321000
H        3.634897000     -1.536796000      1.998056000
C        2.108780000     -0.487534000      0.919178000
H        1.336331000     -0.750110000      1.624883000
H        0.329184000      1.694079000     -1.091776000
