# Supplementary material for: Hydrogen Atom Transfer-Based C(sp3)–H Bond Oxygenation of Lactams and Cycloalkenes: The Influence of Ring Size on Reactivity and Site Selectivity
Source: J Org Chem. 2025 Apr 7;90(15):5195–205. doi: 10.1021/acs.joc.5c00092 (PMC12012884; doi:10.1021/acs.joc.5c00092)
Supplement: Supplementary file 2 — jo5c00092_si_002.zip [file jo5c00092_si_002.zip › BDEs for Lactams & Cycloalkenes XYZ/Lactams/ACP/Ring 7-ACP/7_Bz_Radical_Gamma_ACP.xyz]

H       -0.351351000      0.720474000     -2.319899000
C       -1.096375000      0.664857000     -1.530928000
H       -2.068465000      0.749133000     -2.013625000
N       -0.954893000     -0.669082000     -0.920749000
C       -1.813263000     -1.137962000      0.048075000
C       -3.049002000     -0.284050000      0.340225000
H       -3.716279000     -0.922223000      0.909659000
H       -3.560042000      0.007426000     -0.575475000
C       -2.690603000      0.972684000      1.178681000
H       -2.067400000      0.644169000      2.020777000
H       -3.603488000      1.364303000      1.624736000
C       -2.008164000      2.076686000      0.415629000
H       -2.155676000      3.088114000      0.768803000
C       -0.876086000      1.840073000     -0.548144000
H       -0.712461000      2.746779000     -1.130915000
H        0.062053000      1.649270000     -0.012024000
C        0.312916000     -1.388475000     -1.150617000
O       -1.590936000     -2.180561000      0.686472000
C        1.470904000     -0.714552000     -0.426315000
C        1.549643000     -0.790147000      0.976834000
H        0.811136000     -1.368057000      1.513598000
C        2.567021000     -0.118348000      1.663524000
H        2.621335000     -0.183046000      2.739795000
C        3.519310000      0.633954000      0.957123000
H        4.303710000      1.151159000      1.488456000
C        3.451950000      0.704607000     -0.439209000
H        4.184475000      1.275855000     -0.989238000
C        2.430094000      0.030611000     -1.126417000
H        2.381792000      0.087238000     -2.204937000
H        0.498414000     -1.419658000     -2.222487000
H        0.173926000     -2.402493000     -0.794528000
