# Supplementary material for: Hydrogen Atom Transfer-Based C(sp3)–H Bond Oxygenation of Lactams and Cycloalkenes: The Influence of Ring Size on Reactivity and Site Selectivity
Source: J Org Chem. 2025 Apr 7;90(15):5195–205. doi: 10.1021/acs.joc.5c00092 (PMC12012884; doi:10.1021/acs.joc.5c00092)
Supplement: Supplementary file 2 — jo5c00092_si_002.zip [file jo5c00092_si_002.zip › BDEs for Lactams & Cycloalkenes XYZ/Lactams/ACP/Ring 7-ACP/7_CH3_Parent_ACP.xyz]

H        0.403255000     -1.090909000      1.643584000
C        0.082585000     -1.380315000      0.642392000
H       -0.358817000     -2.368218000      0.739906000
N       -0.997330000     -0.492595000      0.180398000
C       -0.881614000      0.878171000      0.131645000
C        0.462420000      1.470750000      0.570338000
H        0.302445000      2.543295000      0.596618000
H        0.714350000      1.153601000      1.582956000
C        1.620502000      1.128763000     -0.400686000
H        1.259272000      1.206928000     -1.426768000
H        2.394283000      1.887316000     -0.290918000
C        2.257996000     -0.253041000     -0.162318000
H        3.094650000     -0.383552000     -0.848606000
H        2.683069000     -0.273300000      0.844063000
C        1.293522000     -1.444416000     -0.311880000
H        0.924056000     -1.511761000     -1.335962000
H        1.842781000     -2.365256000     -0.113147000
C       -2.221688000     -1.129580000     -0.318941000
O       -1.796868000      1.610021000     -0.277992000
H       -2.887628000     -0.354998000     -0.677620000
H       -2.712156000     -1.685570000      0.478631000
H       -1.985642000     -1.811571000     -1.134892000
