# Supplementary material for: Hydrogen Atom Transfer-Based C(sp3)–H Bond Oxygenation of Lactams and Cycloalkenes: The Influence of Ring Size on Reactivity and Site Selectivity
Source: J Org Chem. 2025 Apr 7;90(15):5195–205. doi: 10.1021/acs.joc.5c00092 (PMC12012884; doi:10.1021/acs.joc.5c00092)
Supplement: Supplementary file 2 — jo5c00092_si_002.zip [file jo5c00092_si_002.zip › BDEs for Lactams & Cycloalkenes XYZ/Lactams/ACP/Ring 7-ACP/7_CH3_Radical_Alpha_ACP.xyz]

C        0.037804000     -1.453200000     -0.395538000
H        0.420085000     -2.383329000     -0.786837000
N        1.036230000     -0.497119000     -0.152603000
C        0.805579000      0.873672000     -0.041529000
C       -0.528652000      1.408309000     -0.564072000
H       -0.400199000      2.485483000     -0.591081000
H       -0.659892000      1.058291000     -1.589267000
C       -1.782572000      1.047350000      0.264404000
H       -1.568927000      1.173241000      1.326704000
H       -2.566201000      1.763454000      0.021184000
C       -2.296607000     -0.373200000     -0.012306000
H       -3.211863000     -0.547438000      0.553427000
H       -2.554138000     -0.465682000     -1.068360000
C       -1.270970000     -1.466448000      0.358462000
H       -1.056503000     -1.387360000      1.431118000
H       -1.725178000     -2.443237000      0.202506000
C        2.420259000     -0.964765000      0.067439000
O        1.685213000      1.630115000      0.393987000
H        3.112926000     -0.180282000     -0.210162000
H        2.587025000     -1.844632000     -0.546747000
H        2.578505000     -1.219904000      1.112683000
