# Supplementary material for: Hydrogen Atom Transfer-Based C(sp3)–H Bond Oxygenation of Lactams and Cycloalkenes: The Influence of Ring Size on Reactivity and Site Selectivity
Source: J Org Chem. 2025 Apr 7;90(15):5195–205. doi: 10.1021/acs.joc.5c00092 (PMC12012884; doi:10.1021/acs.joc.5c00092)
Supplement: Supplementary file 2 — jo5c00092_si_002.zip [file jo5c00092_si_002.zip › BDEs for Lactams & Cycloalkenes XYZ/Lactams/ACP/Ring 7-ACP/7_CH3_Radical_Exo_ACP.xyz]

H       -0.416365000      1.078042000      1.625182000
C       -0.127223000      1.404399000      0.627692000
H        0.245637000      2.418132000      0.729701000
N        1.014459000      0.589853000      0.158444000
C        0.964661000     -0.806539000      0.131313000
C       -0.338978000     -1.467381000      0.581550000
H       -0.114129000     -2.527944000      0.617963000
H       -0.607187000     -1.158255000      1.592514000
C       -1.520390000     -1.208026000     -0.388028000
H       -1.160020000     -1.280770000     -1.414609000
H       -2.248422000     -2.008025000     -0.261408000
C       -2.232915000      0.138761000     -0.165104000
H       -3.074508000      0.216134000     -0.853059000
H       -2.659353000      0.147566000      0.840799000
C       -1.335485000      1.379494000     -0.329906000
H       -0.965329000      1.456544000     -1.352536000
H       -1.935135000      2.270681000     -0.143848000
C        2.137949000      1.239960000     -0.344041000
O        1.925248000     -1.470644000     -0.281587000
H        2.955234000      0.632737000     -0.682531000
H        2.190663000      2.307325000     -0.235434000
