# Supplementary material for: Hydrogen Atom Transfer-Based C(sp3)–H Bond Oxygenation of Lactams and Cycloalkenes: The Influence of Ring Size on Reactivity and Site Selectivity
Source: J Org Chem. 2025 Apr 7;90(15):5195–205. doi: 10.1021/acs.joc.5c00092 (PMC12012884; doi:10.1021/acs.joc.5c00092)
Supplement: Supplementary file 2 — jo5c00092_si_002.zip [file jo5c00092_si_002.zip › BDEs for Lactams & Cycloalkenes XYZ/Lactams/ACP/Ring 7-ACP/7_H_Parent_ACP.xyz]

C       -0.637518000     -1.502800000      0.423011000
C        1.400660000     -0.029937000      0.025874000
C       -1.725690000     -0.767302000     -0.384663000
C        0.619248000      1.152387000      0.604046000
C       -1.863480000      0.725506000     -0.030320000
C       -0.595711000      1.570659000     -0.261851000
H       -0.776159000     -2.576059000      0.331263000
H        1.333200000      1.966580000      0.669585000
H       -2.680534000     -1.259448000     -0.196876000
H       -2.156542000      0.812402000      1.018718000
H       -0.734348000     -1.267503000      1.484399000
H        1.257868000     -1.976627000     -0.437130000
H       -1.509632000     -0.888127000     -1.446601000
H        0.291471000      0.921639000      1.619237000
H       -2.682381000      1.150454000     -0.610585000
H       -0.311846000      1.544598000     -1.314566000
H       -0.831519000      2.609297000     -0.034870000
O        2.560959000      0.085347000     -0.390670000
N        0.732527000     -1.230151000     -0.030542000
