# Supplementary material for: Hydrogen Atom Transfer-Based C(sp3)–H Bond Oxygenation of Lactams and Cycloalkenes: The Influence of Ring Size on Reactivity and Site Selectivity
Source: J Org Chem. 2025 Apr 7;90(15):5195–205. doi: 10.1021/acs.joc.5c00092 (PMC12012884; doi:10.1021/acs.joc.5c00092)
Supplement: Supplementary file 2 — jo5c00092_si_002.zip [file jo5c00092_si_002.zip › BDEs for Lactams & Cycloalkenes XYZ/Lactams/ACP/Ring 7-ACP/7_H_Radical_alpha_ACP.xyz]

C        0.540118000      1.581397000      0.321122000
C       -1.388145000     -0.030684000      0.013605000
C        1.708352000      0.865420000     -0.309826000
C       -0.560230000     -1.221949000      0.487973000
C        1.918268000     -0.607862000      0.098218000
C        0.744040000     -1.523424000     -0.284404000
H        0.648426000      2.624653000      0.572112000
H       -1.234328000     -2.070380000      0.432190000
H        2.605454000      1.432079000     -0.068430000
H        2.085907000     -0.664817000      1.174711000
H       -1.453153000      1.965011000     -0.088675000
H        1.596814000      0.907978000     -1.400963000
H       -0.324726000     -1.056239000      1.541389000
H        2.827025000     -0.970454000     -0.381872000
H        0.558500000     -1.470084000     -1.358141000
H        1.020543000     -2.555121000     -0.072413000
O       -2.573622000     -0.137602000     -0.323327000
N       -0.787986000      1.225829000      0.039511000
