# Supplementary material for: Hydrogen Atom Transfer-Based C(sp3)–H Bond Oxygenation of Lactams and Cycloalkenes: The Influence of Ring Size on Reactivity and Site Selectivity
Source: J Org Chem. 2025 Apr 7;90(15):5195–205. doi: 10.1021/acs.joc.5c00092 (PMC12012884; doi:10.1021/acs.joc.5c00092)
Supplement: Supplementary file 2 — jo5c00092_si_002.zip [file jo5c00092_si_002.zip › BDEs for Lactams & Cycloalkenes XYZ/Lactams/ACP/Ring 8-ACP/8_Bz_Parent_ACP.xyz]

C        1.612688000     -1.307167000     -0.181001000
C        3.024432000     -0.706884000     -0.190658000
C        0.505770000      1.512987000      1.236602000
C        3.131850000      0.598598000     -1.013417000
C        0.997755000      1.859537000     -0.181621000
C        2.539509000      1.865224000     -0.358954000
H        3.632672000     -1.469327000     -0.668545000
H        4.188676000      0.774845000     -1.213390000
H        0.841090000      2.279716000      1.938575000
H        0.601105000      2.842558000     -0.431265000
H        3.419874000     -0.557018000      0.811089000
H       -0.582242000      1.532763000      1.246158000
H        2.660255000      0.434432000     -1.982848000
H        0.544625000      1.172634000     -0.897369000
H        3.026803000      2.042921000      0.603147000
H        2.818136000      2.710626000     -0.987107000
C        1.004812000      0.150402000      1.766091000
H        0.512682000     -0.082940000      2.709000000
H        2.066710000      0.201067000      1.983432000
N        0.762023000     -0.974825000      0.850839000
O        1.270419000     -2.088168000     -1.087007000
C       -0.565556000     -1.618419000      0.895984000
H       -0.799890000     -1.813205000      1.940891000
H       -0.474359000     -2.568312000      0.380963000
C       -1.671142000     -0.782796000      0.261587000
C       -1.660576000     -0.537416000     -1.123472000
C       -2.699550000     -0.237459000      1.044594000
C       -2.652848000      0.260386000     -1.705797000
H       -0.878072000     -0.973536000     -1.726717000
C       -3.696488000      0.559274000      0.462115000
H       -2.720031000     -0.428062000      2.108598000
C       -3.671125000      0.814180000     -0.914598000
H       -2.636306000      0.444265000     -2.769493000
H       -4.480862000      0.974920000      1.076549000
H       -4.435572000      1.428089000     -1.366226000
