# Supplementary material for: Hydrogen Atom Transfer-Based C(sp3)–H Bond Oxygenation of Lactams and Cycloalkenes: The Influence of Ring Size on Reactivity and Site Selectivity
Source: J Org Chem. 2025 Apr 7;90(15):5195–205. doi: 10.1021/acs.joc.5c00092 (PMC12012884; doi:10.1021/acs.joc.5c00092)
Supplement: Supplementary file 2 — jo5c00092_si_002.zip [file jo5c00092_si_002.zip › BDEs for Lactams & Cycloalkenes XYZ/Lactams/ACP/Ring 8-ACP/8_Bz_Radical_Alpha_ACP.xyz]

C       -1.501507000     -1.343577000      0.214245000
C       -2.845105000     -0.808568000     -0.259194000
C       -2.657193000      0.075210000     -1.528930000
H       -3.360002000     -0.285535000      0.536730000
H       -3.440258000     -1.680563000     -0.512949000
C       -1.421765000      1.001161000     -1.503204000
H       -3.563968000      0.658302000     -1.693783000
H       -2.556979000     -0.594981000     -2.380650000
C       -1.483251000      2.159479000     -0.487479000
H       -1.295076000      1.429431000     -2.497428000
H       -0.525756000      0.405643000     -1.327463000
C       -1.908063000      1.768135000      0.955056000
H       -2.191909000      2.911070000     -0.840317000
H       -0.507100000      2.642556000     -0.450092000
C       -1.085288000      0.696237000      1.624797000
H       -2.972667000      1.533821000      0.956170000
H       -1.816157000      2.650445000      1.586433000
N       -0.776472000     -0.583656000      1.130939000
H       -0.476336000      0.970062000      2.470087000
O       -1.039380000     -2.402351000     -0.243966000
C        0.546991000     -1.131850000      1.537177000
C        1.649050000     -0.560624000      0.657543000
C        1.912153000     -1.126217000     -0.603004000
H        1.349267000     -1.991288000     -0.918289000
C        2.881196000     -0.560215000     -1.441168000
H        3.076899000     -1.001234000     -2.406876000
C        3.597308000      0.573636000     -1.029934000
H        4.344648000      1.007146000     -1.677079000
C        3.343508000      1.137837000      0.226816000
C        2.372536000      0.571231000      1.065199000
H        2.183503000      1.007203000      2.035813000
H        0.498911000     -2.209769000      1.455215000
H        0.704161000     -0.865361000      2.579096000
H        3.895745000      2.006196000      0.553013000
