# Supplementary material for: Hydrogen Atom Transfer-Based C(sp3)–H Bond Oxygenation of Lactams and Cycloalkenes: The Influence of Ring Size on Reactivity and Site Selectivity
Source: J Org Chem. 2025 Apr 7;90(15):5195–205. doi: 10.1021/acs.joc.5c00092 (PMC12012884; doi:10.1021/acs.joc.5c00092)
Supplement: Supplementary file 2 — jo5c00092_si_002.zip [file jo5c00092_si_002.zip › BDEs for Lactams & Cycloalkenes XYZ/Lactams/ACP/Ring 8-ACP/8_Bz_Radical_Beta_ACP.xyz]

C       -1.596078000     -1.217495000     -0.265695000
C       -2.890024000     -0.397520000     -0.339782000
C       -2.706875000      0.833131000     -1.264565000
H       -3.272399000     -0.092842000      0.630764000
H       -3.618050000     -1.069859000     -0.785565000
C       -2.060381000      2.063937000     -0.598551000
H       -3.683711000      1.123804000     -1.649698000
H       -2.117207000      0.521365000     -2.126268000
C       -0.700664000      1.788986000      0.119766000
H       -2.755862000      2.503765000      0.118577000
H       -1.899480000      2.817308000     -1.369954000
C       -0.840774000      1.292331000      1.531411000
H       -0.139387000      2.722159000      0.151224000
H       -0.108179000      1.095618000     -0.478465000
C       -1.076567000     -0.145175000      1.927055000
H       -0.972568000      2.022551000      2.320477000
N       -0.823598000     -1.134443000      0.870230000
H       -2.094508000     -0.282317000      2.305053000
H       -0.435165000     -0.409493000      2.768909000
O       -1.260223000     -1.919288000     -1.235671000
C        0.497469000     -1.800338000      0.852805000
C        1.569825000     -0.885882000      0.276557000
C        2.286045000     -0.013136000      1.111046000
H        2.124839000     -0.040379000      2.179541000
C        3.206338000      0.895860000      0.571279000
H        3.750865000      1.562103000      1.223271000
C        3.419485000      0.936066000     -0.813072000
H        4.128097000      1.634754000     -1.231491000
C        2.714235000      0.060860000     -1.651676000
C        1.793116000     -0.846207000     -1.111157000
H        1.230545000     -1.507079000     -1.752445000
H        0.399845000     -2.702255000      0.260698000
H        0.739263000     -2.081398000      1.874951000
H        2.879136000      0.085087000     -2.718333000
