# Supplementary material for: Hydrogen Atom Transfer-Based C(sp3)–H Bond Oxygenation of Lactams and Cycloalkenes: The Influence of Ring Size on Reactivity and Site Selectivity
Source: J Org Chem. 2025 Apr 7;90(15):5195–205. doi: 10.1021/acs.joc.5c00092 (PMC12012884; doi:10.1021/acs.joc.5c00092)
Supplement: Supplementary file 2 — jo5c00092_si_002.zip [file jo5c00092_si_002.zip › BDEs for Lactams & Cycloalkenes XYZ/Lactams/ACP/Ring 8-ACP/8_Bz_Radical_Delta_ACP.xyz]

C       -1.667726000     -1.283093000     -0.025037000
C       -3.066462000     -0.676321000     -0.191968000
C       -3.073775000      0.539875000     -1.173833000
H       -3.517499000     -0.396917000      0.756674000
H       -3.662898000     -1.475550000     -0.622076000
C       -2.434690000      1.783908000     -0.622890000
H       -4.108341000      0.740604000     -1.446389000
H       -2.559901000      0.222067000     -2.084008000
C       -0.947754000      1.887412000     -0.423369000
H       -3.066077000      2.558322000     -0.205590000
C       -0.518240000      1.727459000      1.059429000
H       -0.582872000      2.854870000     -0.774765000
H       -0.438284000      1.130225000     -1.019305000
C       -1.094828000      0.450502000      1.711266000
H       -0.870621000      2.581386000      1.640727000
H        0.568484000      1.726942000      1.117712000
N       -0.834530000     -0.784558000      0.954312000
H       -2.166879000      0.560698000      1.837615000
H       -0.677159000      0.318965000      2.708470000
O       -1.310204000     -2.210001000     -0.774270000
C        0.483149000     -1.426135000      1.136153000
C        1.612941000     -0.730606000      0.385171000
C        2.645252000     -0.082223000      1.079688000
H        2.648514000     -0.088090000      2.160832000
C        3.669100000      0.579690000      0.385829000
H        4.456035000      1.076658000      0.932886000
C        3.667351000      0.594883000     -1.014430000
H        4.452573000      1.104567000     -1.551843000
C        2.645335000     -0.063284000     -1.715542000
C        1.626186000     -0.726724000     -1.021546000
H        0.841736000     -1.243383000     -1.554373000
H        0.387494000     -2.451324000      0.795895000
H        0.697526000     -1.435429000      2.203103000
H        2.646486000     -0.064759000     -2.795118000
