# Supplementary material for: Hydrogen Atom Transfer-Based C(sp3)–H Bond Oxygenation of Lactams and Cycloalkenes: The Influence of Ring Size on Reactivity and Site Selectivity
Source: J Org Chem. 2025 Apr 7;90(15):5195–205. doi: 10.1021/acs.joc.5c00092 (PMC12012884; doi:10.1021/acs.joc.5c00092)
Supplement: Supplementary file 2 — jo5c00092_si_002.zip [file jo5c00092_si_002.zip › BDEs for Lactams & Cycloalkenes XYZ/Lactams/ACP/Ring 8-ACP/8_Bz_Radical_Exo_ACP.xyz]

C       -1.531181000      1.330699000      0.095557000
C       -2.798868000      1.123917000      0.929996000
C       -3.910525000      0.370607000      0.161112000
H       -3.146525000      2.130868000      1.142279000
H       -2.599653000      0.643487000      1.884149000
C       -3.675537000     -1.138686000     -0.062207000
H       -4.052220000      0.862490000     -0.801521000
H       -4.840920000      0.500990000      0.713266000
C       -2.467791000     -1.487120000     -0.973607000
H       -4.583580000     -1.543321000     -0.507390000
H       -3.573227000     -1.642363000      0.902160000
C       -1.199856000     -1.933759000     -0.218970000
H       -2.233208000     -0.636657000     -1.616049000
H       -2.745275000     -2.293319000     -1.650988000
C       -0.687545000     -0.922951000      0.824420000
H       -0.402089000     -2.128115000     -0.936261000
H       -1.392049000     -2.875900000      0.297661000
N       -0.473518000      0.423138000      0.238497000
H        0.252671000     -1.273069000      1.235412000
H       -1.375504000     -0.833854000      1.656614000
O       -1.444184000      2.288616000     -0.681313000
C        0.622075000      0.589541000     -0.639052000
C        1.968039000      0.277795000     -0.273746000
C        2.385770000      0.087934000      1.076746000
H        1.673374000      0.219359000      1.876195000
C        3.716381000     -0.205160000      1.376928000
H        4.012564000     -0.333800000      2.407179000
C        4.675161000     -0.312316000      0.355111000
H        5.702230000     -0.539824000      0.594496000
C        4.287523000     -0.101042000     -0.980757000
C        2.962295000      0.193358000     -1.293666000
H        2.673226000      0.355373000     -2.321468000
H        0.402144000      1.044872000     -1.591269000
H        5.020505000     -0.164999000     -1.770637000
