# Supplementary material for: Hydrogen Atom Transfer-Based C(sp3)–H Bond Oxygenation of Lactams and Cycloalkenes: The Influence of Ring Size on Reactivity and Site Selectivity
Source: J Org Chem. 2025 Apr 7;90(15):5195–205. doi: 10.1021/acs.joc.5c00092 (PMC12012884; doi:10.1021/acs.joc.5c00092)
Supplement: Supplementary file 2 — jo5c00092_si_002.zip [file jo5c00092_si_002.zip › BDEs for Lactams & Cycloalkenes XYZ/Lactams/ACP/Ring 8-ACP/8_Bz_Radical_Gamma_ACP.xyz]

C       -1.710624000      1.659235000     -0.910934000
C       -1.590773000      2.079230000      0.528105000
C       -1.685082000     -1.214189000     -0.191072000
C       -0.581853000      1.459779000      1.453935000
C       -0.907570000     -0.003493000      1.890579000
H       -0.800947000      1.139674000     -1.214182000
H       -2.364962000      2.711593000      0.944937000
H        0.403319000      1.450903000      0.984493000
H       -1.801525000      2.534183000     -1.558585000
H       -0.500806000      2.053050000      2.365254000
H       -0.211819000     -0.294082000      2.675154000
H       -1.901494000     -0.054431000      2.327019000
C       -2.936232000      0.736453000     -1.165614000
H       -3.856710000      1.314799000     -1.089019000
H       -2.885981000      0.337347000     -2.177195000
C       -3.000975000     -0.435460000     -0.158382000
H       -3.246927000     -0.061884000      0.830781000
H       -3.777416000     -1.135879000     -0.454270000
O       -1.444945000     -1.972538000     -1.147769000
N       -0.776553000     -1.016781000      0.827007000
C        0.514809000     -1.732063000      0.744689000
H        0.775853000     -2.071911000      1.744843000
H        0.360200000     -2.599823000      0.114381000
C        1.618495000     -0.849090000      0.178130000
C        2.626118000     -0.329757000      1.003540000
C        1.601608000     -0.503583000     -1.185764000
C        3.598219000      0.538648000      0.483562000
H        2.650741000     -0.596683000      2.050878000
C        2.568944000      0.364130000     -1.705408000
H        0.829820000     -0.914161000     -1.820566000
C        3.567473000      0.891117000     -0.871003000
H        4.367592000      0.934106000      1.129465000
H        2.548615000      0.624833000     -2.752851000
H        4.312534000      1.560401000     -1.273613000
