# Supplementary material for: Hydrogen Atom Transfer-Based C(sp3)–H Bond Oxygenation of Lactams and Cycloalkenes: The Influence of Ring Size on Reactivity and Site Selectivity
Source: J Org Chem. 2025 Apr 7;90(15):5195–205. doi: 10.1021/acs.joc.5c00092 (PMC12012884; doi:10.1021/acs.joc.5c00092)
Supplement: Supplementary file 2 — jo5c00092_si_002.zip [file jo5c00092_si_002.zip › BDEs for Lactams & Cycloalkenes XYZ/Lactams/ACP/Ring 8-ACP/8_CH3_Parent_ACP.xyz]

C       -0.760873000     -1.101593000      0.088952000
C        0.529914000     -1.551157000      0.785129000
C        0.348104000      2.026798000      0.015087000
C        1.792042000     -1.254730000     -0.060219000
C        1.238154000      1.163499000     -0.902527000
C        2.224190000      0.226070000     -0.152151000
H        0.425843000     -2.627597000      0.886421000
H        2.617000000     -1.827864000      0.362729000
H        0.967301000      2.729857000      0.575554000
H        1.800144000      1.838548000     -1.546431000
H        0.634725000     -1.139670000      1.786171000
H       -0.323691000      2.629596000     -0.597102000
H        1.629095000     -1.646968000     -1.064484000
H        0.610327000      0.574334000     -1.573010000
H        2.419542000      0.615671000      0.850037000
H        3.185452000      0.246793000     -0.664248000
C       -0.475554000      1.201251000      1.024527000
H       -1.158403000      1.848476000      1.572830000
H        0.177204000      0.751605000      1.764067000
N       -1.268836000      0.146449000      0.382086000
O       -1.324333000     -1.854856000     -0.721975000
C       -2.443095000      0.581846000     -0.386443000
H       -2.914120000      1.407343000      0.139604000
H       -2.170585000      0.904025000     -1.392072000
H       -3.140615000     -0.242347000     -0.473007000
