# Supplementary material for: Hydrogen Atom Transfer-Based C(sp3)–H Bond Oxygenation of Lactams and Cycloalkenes: The Influence of Ring Size on Reactivity and Site Selectivity
Source: J Org Chem. 2025 Apr 7;90(15):5195–205. doi: 10.1021/acs.joc.5c00092 (PMC12012884; doi:10.1021/acs.joc.5c00092)
Supplement: Supplementary file 2 — jo5c00092_si_002.zip [file jo5c00092_si_002.zip › BDEs for Lactams & Cycloalkenes XYZ/Lactams/ACP/Ring 8-ACP/8_CH3_Radical_Alpha_ACP.xyz]

C       -1.023488000      0.784367000      0.255134000
C        0.199771000      1.336550000      0.977131000
C        1.372936000      1.587364000     -0.012152000
H        0.488464000      0.697532000      1.801652000
H       -0.117601000      2.284471000      1.401362000
C        1.603858000      0.464585000     -1.043947000
H        2.285134000      1.768312000      0.557538000
H        1.154782000      2.505647000     -0.554555000
C        2.093252000     -0.876742000     -0.465612000
H        2.340518000      0.811033000     -1.768964000
H        0.686487000      0.306533000     -1.611895000
C        1.236720000     -1.465821000      0.691464000
H        3.113689000     -0.760670000     -0.095477000
H        2.137356000     -1.606847000     -1.273955000
C       -0.239551000     -1.608434000      0.424970000
H        1.440928000     -0.908580000      1.604888000
H        1.596743000     -2.473051000      0.894129000
N       -1.165678000     -0.596940000      0.118601000
H       -0.654121000     -2.597065000      0.330286000
O       -1.875466000      1.546381000     -0.231699000
C       -2.427162000     -1.026134000     -0.527924000
H       -2.367081000     -0.889079000     -1.604519000
H       -3.249333000     -0.431732000     -0.150374000
H       -2.590505000     -2.073383000     -0.301126000
