# Supplementary material for: Hydrogen Atom Transfer-Based C(sp3)–H Bond Oxygenation of Lactams and Cycloalkenes: The Influence of Ring Size on Reactivity and Site Selectivity
Source: J Org Chem. 2025 Apr 7;90(15):5195–205. doi: 10.1021/acs.joc.5c00092 (PMC12012884; doi:10.1021/acs.joc.5c00092)
Supplement: Supplementary file 2 — jo5c00092_si_002.zip [file jo5c00092_si_002.zip › BDEs for Lactams & Cycloalkenes XYZ/Lactams/ACP/Ring 8-ACP/8_CH3_Radical_Beta_ACP.xyz]

C       -2.290041000      0.260459000     -0.298069000
C       -1.201032000      1.218768000     -0.886474000
C        0.713196000     -1.062714000      0.149390000
C       -0.397275000      1.949727000      0.153440000
C        0.699127000      1.299971000      0.962174000
H       -3.121399000      0.210277000     -1.001257000
H       -0.548108000      0.645703000     -1.548428000
H       -2.691505000      0.699550000      0.617038000
H       -1.697741000      1.960571000     -1.509601000
H       -0.765499000      2.901537000      0.514962000
H        1.482514000      2.025924000      1.180450000
H        0.332028000      0.983646000      1.942142000
C       -1.817884000     -1.181508000     -0.023567000
H       -2.648385000     -1.734123000      0.414771000
H       -1.578450000     -1.679758000     -0.962891000
C       -0.593017000     -1.314654000      0.915326000
H       -0.716670000     -0.686970000      1.793620000
H       -0.520716000     -2.344101000      1.254726000
O        1.161861000     -1.949069000     -0.595745000
N        1.334556000      0.158722000      0.292398000
C        2.478276000      0.472367000     -0.574051000
H        3.251365000      0.966306000      0.009665000
H        2.864736000     -0.450923000     -0.985499000
H        2.172949000      1.129361000     -1.389541000
