# Supplementary material for: Hydrogen Atom Transfer-Based C(sp3)–H Bond Oxygenation of Lactams and Cycloalkenes: The Influence of Ring Size on Reactivity and Site Selectivity
Source: J Org Chem. 2025 Apr 7;90(15):5195–205. doi: 10.1021/acs.joc.5c00092 (PMC12012884; doi:10.1021/acs.joc.5c00092)
Supplement: Supplementary file 2 — jo5c00092_si_002.zip [file jo5c00092_si_002.zip › BDEs for Lactams & Cycloalkenes XYZ/Lactams/ACP/Ring 8-ACP/8_CH3_Radical_Delta_ACP.xyz]

C       -2.149698000      0.179023000     -0.180614000
C       -1.287291000      1.165930000     -0.921310000
C        0.746281000     -1.099544000      0.096618000
C       -0.431229000      2.051065000      0.026307000
C        0.375983000      1.204924000      1.033831000
H       -2.954945000      0.561557000      0.433700000
H       -0.627629000      0.633882000     -1.607918000
H        0.239084000      2.675868000     -0.565040000
H       -1.905499000      1.825389000     -1.534379000
H       -1.076800000      2.727930000      0.587625000
H        1.038118000      1.841133000      1.619514000
H       -0.299357000      0.728873000      1.736022000
C       -1.799435000     -1.281951000     -0.106473000
H       -2.638710000     -1.846689000      0.295104000
H       -1.601302000     -1.671877000     -1.107768000
C       -0.540351000     -1.601214000      0.763652000
H       -0.670365000     -1.219903000      1.773094000
H       -0.424879000     -2.679389000      0.826632000
O        1.357043000     -1.832426000     -0.698865000
N        1.194894000      0.173234000      0.383753000
C        2.368987000      0.645270000     -0.363730000
H        3.097802000     -0.153284000     -0.430926000
H        2.105593000      0.951586000     -1.376618000
H        2.798806000      1.490684000      0.165928000
