# Supplementary material for: Hydrogen Atom Transfer-Based C(sp3)–H Bond Oxygenation of Lactams and Cycloalkenes: The Influence of Ring Size on Reactivity and Site Selectivity
Source: J Org Chem. 2025 Apr 7;90(15):5195–205. doi: 10.1021/acs.joc.5c00092 (PMC12012884; doi:10.1021/acs.joc.5c00092)
Supplement: Supplementary file 2 — jo5c00092_si_002.zip [file jo5c00092_si_002.zip › BDEs for Lactams & Cycloalkenes XYZ/Lactams/ACP/Ring 8-ACP/8_CH3_Radical_Exo_ACP.xyz]

C       -2.218865000     -0.050331000     -0.128728000
C       -1.393562000      1.019663000     -0.893773000
C        0.949571000     -1.000682000      0.074414000
C       -0.602523000      1.987718000      0.008460000
C        0.359259000      1.277667000      0.979347000
H       -3.184560000     -0.164383000     -0.619633000
H       -0.708968000      0.530965000     -1.588544000
H       -0.033964000      2.677461000     -0.615299000
H       -2.445662000      0.302572000      0.880613000
H       -2.060703000      1.618726000     -1.511633000
H       -1.292563000      2.592574000      0.599467000
H        0.975080000      2.001621000      1.508792000
H       -0.191234000      0.730185000      1.733926000
C       -1.580632000     -1.455421000     -0.057173000
H       -2.311594000     -2.142384000      0.369148000
H       -1.377207000     -1.813121000     -1.066958000
C       -0.280806000     -1.585354000      0.774962000
H       -0.428029000     -1.184063000      1.774980000
H       -0.047318000     -2.640172000      0.885895000
O        1.645877000     -1.704943000     -0.670489000
N        1.263456000      0.347442000      0.277588000
C        2.351421000      0.897727000     -0.392946000
H        2.982582000      0.235728000     -0.953970000
H        2.609746000      1.915816000     -0.163368000
