# Supplementary material for: Hydrogen Atom Transfer-Based C(sp3)–H Bond Oxygenation of Lactams and Cycloalkenes: The Influence of Ring Size on Reactivity and Site Selectivity
Source: J Org Chem. 2025 Apr 7;90(15):5195–205. doi: 10.1021/acs.joc.5c00092 (PMC12012884; doi:10.1021/acs.joc.5c00092)
Supplement: Supplementary file 2 — jo5c00092_si_002.zip [file jo5c00092_si_002.zip › BDEs for Lactams & Cycloalkenes XYZ/Lactams/ACP/Ring 8-ACP/8_CH3_Radical_Gamma_ACP.xyz]

C       -2.206707000      0.513355000     -0.198544000
C       -1.085411000      1.240645000     -0.888024000
C        0.578660000     -1.134442000      0.102864000
C       -0.087499000      2.057476000     -0.115637000
C        0.638323000      1.207795000      0.967778000
H       -3.134348000      0.658355000     -0.757164000
H        0.647787000      2.496813000     -0.787408000
H       -2.374645000      0.938254000      0.793708000
H       -0.924279000      1.054343000     -1.940748000
H       -0.581711000      2.889509000      0.397891000
H        1.401400000      1.803009000      1.466278000
H       -0.067404000      0.904830000      1.733610000
C       -1.973677000     -1.018219000     -0.063152000
H       -2.867677000     -1.470188000      0.366569000
H       -1.841403000     -1.457993000     -1.051119000
C       -0.757308000     -1.398596000      0.812464000
H       -0.822200000     -0.916907000      1.785381000
H       -0.768765000     -2.471865000      0.981014000
O        1.020086000     -1.966510000     -0.705869000
N        1.282736000      0.016624000      0.404289000
C        2.513006000      0.246088000     -0.367933000
H        3.094993000      1.015167000      0.131603000
H        3.085188000     -0.672538000     -0.412000000
H        2.296900000      0.560308000     -1.389581000
