# Supplementary material for: Hydrogen Atom Transfer-Based C(sp3)–H Bond Oxygenation of Lactams and Cycloalkenes: The Influence of Ring Size on Reactivity and Site Selectivity
Source: J Org Chem. 2025 Apr 7;90(15):5195–205. doi: 10.1021/acs.joc.5c00092 (PMC12012884; doi:10.1021/acs.joc.5c00092)
Supplement: Supplementary file 2 — jo5c00092_si_002.zip [file jo5c00092_si_002.zip › BDEs for Lactams & Cycloalkenes XYZ/Lactams/ACP/Ring 8-ACP/8_H_Parent_ACP.xyz]

C        1.438321000     -0.362724000     -0.064100000
C        1.175770000      0.874565000      0.801337000
C       -1.827216000     -1.037842000     -0.141615000
C        0.230597000      1.897572000      0.126404000
C       -1.580521000      0.297011000     -0.874710000
C       -1.261499000      1.503117000      0.051054000
H        0.804552000      0.610604000      1.789682000
H        0.603452000      2.099001000     -0.878265000
H       -1.995839000     -1.823370000     -0.879684000
H       -2.470745000      0.516787000     -1.462159000
H        2.151075000      1.334562000      0.932304000
H       -2.740459000     -0.970369000      0.452824000
H        0.312030000      2.834246000      0.677363000
H       -0.775899000      0.170840000     -1.600179000
H       -1.644436000      1.316553000      1.057344000
H       -1.805290000      2.375377000     -0.309455000
C       -0.676475000     -1.462021000      0.794069000
H       -0.857661000     -2.460775000      1.185175000
H       -0.625981000     -0.803090000      1.655103000
N        0.633999000     -1.464724000      0.137089000
H        0.812503000     -2.203471000     -0.515095000
O        2.350105000     -0.375237000     -0.902402000
