# Supplementary material for: Hydrogen Atom Transfer-Based C(sp3)–H Bond Oxygenation of Lactams and Cycloalkenes: The Influence of Ring Size on Reactivity and Site Selectivity
Source: J Org Chem. 2025 Apr 7;90(15):5195–205. doi: 10.1021/acs.joc.5c00092 (PMC12012884; doi:10.1021/acs.joc.5c00092)
Supplement: Supplementary file 2 — jo5c00092_si_002.zip [file jo5c00092_si_002.zip › BDEs for Lactams & Cycloalkenes XYZ/Lactams/ACP/Ring 8-ACP/8_H_Radical_Alpha_ACP.xyz]

C        1.515182000     -0.167316000      0.065068000
C        0.826266000      0.878129000      0.934920000
C       -0.102184000      1.815965000      0.116053000
H        1.626046000      1.465537000      1.375521000
H        0.292899000      0.402007000      1.749174000
C       -1.068468000      1.117387000     -0.862277000
H        0.532314000      2.490440000     -0.457141000
H       -0.665820000      2.436010000      0.813967000
C       -2.133321000      0.205107000     -0.223279000
H       -0.495235000      0.547756000     -1.594154000
H       -1.584923000      1.890343000     -1.431754000
C       -1.586162000     -0.983709000      0.624900000
H       -2.752917000     -0.201782000     -1.022539000
H       -2.795030000      0.799129000      0.409999000
C       -0.483330000     -1.782246000     -0.011071000
N        0.819068000     -1.328382000     -0.262037000
H       -0.692456000     -2.730958000     -0.474474000
O        2.663877000     -0.007200000     -0.374676000
H        1.387151000     -1.938760000     -0.817647000
H       -2.406061000     -1.677017000      0.802989000
H       -1.298352000     -0.626337000      1.611841000
