# Supplementary material for: Hydrogen Atom Transfer-Based C(sp3)–H Bond Oxygenation of Lactams and Cycloalkenes: The Influence of Ring Size on Reactivity and Site Selectivity
Source: J Org Chem. 2025 Apr 7;90(15):5195–205. doi: 10.1021/acs.joc.5c00092 (PMC12012884; doi:10.1021/acs.joc.5c00092)
Supplement: Supplementary file 2 — jo5c00092_si_002.zip [file jo5c00092_si_002.zip › BDEs for Lactams & Cycloalkenes XYZ/Lactams/ACP/Ring 8-ACP/8_H_Radical_Beta_ACP.xyz]

C       -1.429836000      0.190745000     -0.018152000
C       -0.529950000      0.966311000      0.950235000
C        0.526958000      1.797927000      0.173425000
H       -0.053115000      0.330965000      1.694688000
H       -1.201142000      1.643027000      1.471961000
C        1.838437000      1.053367000     -0.149194000
H        0.771409000      2.684037000      0.757334000
H        0.062640000      2.157707000     -0.744383000
C        1.650674000     -0.355910000     -0.787412000
H        2.429969000      0.941779000      0.761111000
H        2.428316000      1.673201000     -0.824832000
C        1.271993000     -1.404900000      0.219166000
H        2.596516000     -0.642381000     -1.251033000
H        0.910440000     -0.300325000     -1.585611000
C       -0.120192000     -1.949606000      0.413902000
N       -1.175113000     -1.145840000     -0.211580000
H       -0.320389000     -2.081222000      1.481351000
H       -0.208790000     -2.948820000     -0.020325000
O       -2.336275000      0.766036000     -0.636927000
H       -1.781821000     -1.585486000     -0.872652000
H        2.033456000     -1.767502000      0.897052000
