# Supplementary material for: Hydrogen Atom Transfer-Based C(sp3)–H Bond Oxygenation of Lactams and Cycloalkenes: The Influence of Ring Size on Reactivity and Site Selectivity
Source: J Org Chem. 2025 Apr 7;90(15):5195–205. doi: 10.1021/acs.joc.5c00092 (PMC12012884; doi:10.1021/acs.joc.5c00092)
Supplement: Supplementary file 2 — jo5c00092_si_002.zip [file jo5c00092_si_002.zip › BDEs for Lactams & Cycloalkenes XYZ/Lactams/ACP/Ring 8-ACP/8_H_Radical_Delta_ACP.xyz]

C       -1.037579000      1.578150000      0.028865000
C       -1.590040000      0.510083000     -0.875939000
C        1.382618000     -0.496769000     -0.052628000
C       -1.998541000     -0.783126000     -0.117585000
C       -0.878713000     -1.303123000      0.808849000
H       -0.851284000      0.259131000     -1.637237000
H       -2.270843000     -1.553756000     -0.840121000
H       -1.698429000      2.027600000      0.759274000
H       -2.469295000      0.879928000     -1.408192000
H       -2.884332000     -0.594689000      0.490714000
H       -0.745372000     -0.622546000      1.644132000
H       -1.154729000     -2.266020000      1.233570000
C        0.433856000      1.884247000      0.084377000
H        0.831092000      2.008391000     -0.925677000
H        0.600242000      2.822636000      0.610000000
C        1.294472000      0.782810000      0.785552000
H        2.316455000      1.139543000      0.875553000
H        0.915908000      0.592461000      1.787448000
H        0.501247000     -2.227951000     -0.505160000
O        2.298257000     -0.660076000     -0.871173000
N        0.412406000     -1.459679000      0.130877000
