# Supplementary material for: Hydrogen Atom Transfer-Based C(sp3)–H Bond Oxygenation of Lactams and Cycloalkenes: The Influence of Ring Size on Reactivity and Site Selectivity
Source: J Org Chem. 2025 Apr 7;90(15):5195–205. doi: 10.1021/acs.joc.5c00092 (PMC12012884; doi:10.1021/acs.joc.5c00092)
Supplement: Supplementary file 2 — jo5c00092_si_002.zip [file jo5c00092_si_002.zip › BDEs for Lactams & Cycloalkenes XYZ/Lactams/ACP/Ring 8-ACP/8_H_Radical_Gamma_ACP.xyz]

C       -1.146810000      1.625768000     -0.000770000
C       -1.480913000      0.433171000     -0.853152000
C        1.342070000     -0.468090000     -0.048121000
C       -1.900362000     -0.880402000     -0.253991000
C       -0.852556000     -1.432235000      0.755116000
H       -1.560152000      1.501081000      1.002554000
H       -1.296856000      0.498761000     -1.916315000
H       -2.061794000     -1.617349000     -1.039287000
H       -1.618113000      2.517782000     -0.420085000
H       -2.850327000     -0.777330000      0.282529000
H       -0.809214000     -0.796163000      1.633997000
H       -1.146913000     -2.420017000      1.102466000
C        0.378753000      1.905449000      0.108168000
H        0.797298000      2.054342000     -0.886654000
H        0.525722000      2.836476000      0.655369000
C        1.173760000      0.786112000      0.819299000
H        2.186459000      1.134349000      1.003185000
H        0.726321000      0.559835000      1.785435000
H        0.632817000     -2.276782000     -0.477255000
O        2.243634000     -0.536308000     -0.894106000
N        0.491719000     -1.534737000      0.181087000
