# Supplementary material for: Hydrogen Atom Transfer-Based C(sp3)–H Bond Oxygenation of Lactams and Cycloalkenes: The Influence of Ring Size on Reactivity and Site Selectivity
Source: J Org Chem. 2025 Apr 7;90(15):5195–205. doi: 10.1021/acs.joc.5c00092 (PMC12012884; doi:10.1021/acs.joc.5c00092)
Supplement: Supplementary file 2 — jo5c00092_si_002.zip [file jo5c00092_si_002.zip › BDEs for Lactams & Cycloalkenes XYZ/Lactams/CBS/Ring 5-CBS/5_Bz_Parent_CBS.xyz]

C        3.095984000      0.323512000     -0.850399000
C        2.983185000     -1.208129000     -0.830851000
C        1.559875000     -1.465749000     -0.294217000
C        2.083378000      0.795540000      0.191945000
H        4.088807000      0.708642000     -0.617239000
H        2.797966000      0.748839000     -1.814700000
H        3.716050000     -1.627098000     -0.137107000
H        3.143441000     -1.670009000     -1.805811000
H        0.827610000     -1.566719000     -1.105815000
H        1.499213000     -2.367948000      0.321942000
N        1.289545000     -0.277408000      0.507072000
O        1.971612000      1.918783000      0.647104000
C        0.124695000     -0.153109000      1.372270000
H        0.095960000     -1.013083000      2.049115000
H        0.290808000      0.745725000      1.969651000
C       -1.187201000     -0.045049000      0.615677000
C       -2.118814000     -1.084505000      0.632920000
C       -1.476918000      1.110624000     -0.120597000
C       -3.318522000     -0.978659000     -0.070764000
H       -1.908381000     -1.982695000      1.205627000
C       -2.672332000      1.217401000     -0.824394000
H       -0.760883000      1.925558000     -0.129589000
C       -3.596718000      0.172454000     -0.801924000
H       -4.033239000     -1.793850000     -0.045807000
H       -2.887535000      2.119655000     -1.386189000
H       -4.529198000      0.258591000     -1.348412000
