# Supplementary material for: Hydrogen Atom Transfer-Based C(sp3)–H Bond Oxygenation of Lactams and Cycloalkenes: The Influence of Ring Size on Reactivity and Site Selectivity
Source: J Org Chem. 2025 Apr 7;90(15):5195–205. doi: 10.1021/acs.joc.5c00092 (PMC12012884; doi:10.1021/acs.joc.5c00092)
Supplement: Supplementary file 2 — jo5c00092_si_002.zip [file jo5c00092_si_002.zip › BDEs for Lactams & Cycloalkenes XYZ/Lactams/CBS/Ring 5-CBS/5_Bz_Radical_Alpha_CBS.xyz]

C       -3.285939000      0.107081000     -0.672801000
C       -2.746111000     -1.291201000     -1.043291000
C       -1.618791000     -1.493269000     -0.068953000
C       -2.185545000      0.745769000      0.170650000
H       -3.520099000      0.741623000     -1.527620000
H       -4.185772000      0.050292000     -0.052339000
H       -2.376855000     -1.299823000     -2.079190000
H       -3.506670000     -2.073290000     -0.975555000
H       -0.860503000     -2.260532000     -0.134488000
N       -1.283836000     -0.260638000      0.480685000
O       -2.100075000      1.900487000      0.540469000
C       -0.133854000     -0.025476000      1.351828000
H       -0.325544000      0.928514000      1.846377000
H       -0.111805000     -0.811521000      2.111545000
C        1.183082000      0.021393000      0.602647000
C        1.471771000      1.101176000     -0.240030000
C        2.123059000     -1.001925000      0.736085000
C        2.674891000      1.149695000     -0.936701000
H        0.748963000      1.904016000     -0.340442000
C        3.330607000     -0.954167000      0.039669000
H        1.913569000     -1.839790000      1.393930000
C        3.607636000      0.121169000     -0.799263000
H        2.889167000      1.993364000     -1.583311000
H        4.052153000     -1.755427000      0.154318000
H        4.546019000      0.161678000     -1.340820000
