# Supplementary material for: Hydrogen Atom Transfer-Based C(sp3)–H Bond Oxygenation of Lactams and Cycloalkenes: The Influence of Ring Size on Reactivity and Site Selectivity
Source: J Org Chem. 2025 Apr 7;90(15):5195–205. doi: 10.1021/acs.joc.5c00092 (PMC12012884; doi:10.1021/acs.joc.5c00092)
Supplement: Supplementary file 2 — jo5c00092_si_002.zip [file jo5c00092_si_002.zip › BDEs for Lactams & Cycloalkenes XYZ/Lactams/CBS/Ring 5-CBS/5_Bz_Radical_Exo_CBS.xyz]

C        3.610671000     -0.217404000     -0.149537000
C        2.975234000     -1.482899000      0.435275000
C        1.480969000     -1.344057000      0.088192000
C        2.484774000      0.804667000     -0.134929000
H        4.467524000      0.159539000      0.408804000
H        3.931440000     -0.357941000     -1.188134000
H        3.098621000     -1.494691000      1.520886000
H        3.397007000     -2.407745000      0.040005000
H        1.246648000     -1.824040000     -0.868812000
H        0.833164000     -1.770694000      0.854359000
N        1.276977000      0.106049000     -0.005638000
O        2.575411000      2.009079000     -0.230312000
C        0.084247000      0.797423000      0.045063000
H        0.250641000      1.864987000      0.108087000
C       -1.246946000      0.316986000      0.009224000
C       -2.278895000      1.279088000      0.225854000
C       -1.667881000     -1.019971000     -0.244731000
C       -3.614686000      0.928728000      0.209210000
H       -1.994947000      2.309170000      0.412383000
C       -3.012808000     -1.356006000     -0.259386000
H       -0.943404000     -1.792546000     -0.455969000
C       -4.000435000     -0.395979000     -0.028990000
H       -4.368209000      1.689380000      0.382131000
H       -3.297739000     -2.383112000     -0.461299000
H       -5.048345000     -0.670728000     -0.041944000
