# Supplementary material for: Hydrogen Atom Transfer-Based C(sp3)–H Bond Oxygenation of Lactams and Cycloalkenes: The Influence of Ring Size on Reactivity and Site Selectivity
Source: J Org Chem. 2025 Apr 7;90(15):5195–205. doi: 10.1021/acs.joc.5c00092 (PMC12012884; doi:10.1021/acs.joc.5c00092)
Supplement: Supplementary file 2 — jo5c00092_si_002.zip [file jo5c00092_si_002.zip › BDEs for Lactams & Cycloalkenes XYZ/Lactams/CBS/Ring 5-CBS/5_CH3_Parent_CBS.xyz]

C       -1.335392000      0.912159000      0.131105000
C       -1.790293000     -0.519117000     -0.189506000
C       -0.550145000     -1.379856000      0.129820000
C        0.187143000      0.870357000     -0.003390000
H       -1.752479000      1.676689000     -0.524448000
H       -1.569305000      1.201508000      1.161182000
H       -2.029320000     -0.605544000     -1.252125000
H       -2.666746000     -0.836857000      0.376612000
H       -0.574773000     -1.767178000      1.159153000
H       -0.449493000     -2.237538000     -0.542405000
N        0.555914000     -0.450650000     -0.047273000
O        0.943849000      1.820610000     -0.041512000
C        1.939086000     -0.871721000     -0.016106000
H        2.557709000      0.018443000     -0.127411000
H        2.185672000     -1.362296000      0.933563000
H        2.154158000     -1.568495000     -0.832646000
