# Supplementary material for: Hydrogen Atom Transfer-Based C(sp3)–H Bond Oxygenation of Lactams and Cycloalkenes: The Influence of Ring Size on Reactivity and Site Selectivity
Source: J Org Chem. 2025 Apr 7;90(15):5195–205. doi: 10.1021/acs.joc.5c00092 (PMC12012884; doi:10.1021/acs.joc.5c00092)
Supplement: Supplementary file 2 — jo5c00092_si_002.zip [file jo5c00092_si_002.zip › BDEs for Lactams & Cycloalkenes XYZ/Lactams/CBS/Ring 5-CBS/5_CH3_Radical_Alpha_CBS.xyz]

C        1.383714000      0.834011000      0.091285000
C        1.785471000     -0.645284000     -0.094736000
C        0.488346000     -1.379868000      0.102888000
C       -0.139942000      0.852062000     -0.007485000
H        1.654129000      1.213833000      1.081169000
H        1.814273000      1.513264000     -0.644709000
H        2.561179000     -0.966297000      0.605489000
H        2.186278000     -0.813391000     -1.104857000
H        0.305413000     -2.418046000     -0.137066000
N       -0.557944000     -0.470885000      0.005910000
O       -0.873249000      1.818355000     -0.057544000
C       -1.962815000     -0.832968000      0.007506000
H       -2.539821000      0.087957000     -0.063042000
H       -2.195092000     -1.477094000     -0.845354000
H       -2.223407000     -1.358597000      0.930596000
