# Supplementary material for: Hydrogen Atom Transfer-Based C(sp3)–H Bond Oxygenation of Lactams and Cycloalkenes: The Influence of Ring Size on Reactivity and Site Selectivity
Source: J Org Chem. 2025 Apr 7;90(15):5195–205. doi: 10.1021/acs.joc.5c00092 (PMC12012884; doi:10.1021/acs.joc.5c00092)
Supplement: Supplementary file 2 — jo5c00092_si_002.zip [file jo5c00092_si_002.zip › BDEs for Lactams & Cycloalkenes XYZ/Lactams/CBS/Ring 5-CBS/5_CH3_Radical_Exo_CBS.xyz]

C       -1.168876000      1.048144000      0.135849000
C       -1.788021000     -0.311673000     -0.216840000
C       -0.683202000     -1.323987000      0.139011000
C        0.332685000      0.825566000      0.007929000
H       -1.486205000      1.867569000     -0.509735000
H       -1.385486000      1.344266000      1.168752000
H       -1.998332000     -0.359476000     -1.287962000
H       -2.716779000     -0.519700000      0.315867000
H       -0.777785000     -1.689063000      1.169065000
H       -0.667352000     -2.189800000     -0.527283000
N        0.551969000     -0.551004000     -0.003712000
O        1.211855000      1.660260000     -0.049106000
C        1.798727000     -1.112957000     -0.027302000
H        2.640476000     -0.442790000     -0.084413000
H        1.884959000     -2.186613000     -0.057343000
