# Supplementary material for: Hydrogen Atom Transfer-Based C(sp3)–H Bond Oxygenation of Lactams and Cycloalkenes: The Influence of Ring Size on Reactivity and Site Selectivity
Source: J Org Chem. 2025 Apr 7;90(15):5195–205. doi: 10.1021/acs.joc.5c00092 (PMC12012884; doi:10.1021/acs.joc.5c00092)
Supplement: Supplementary file 2 — jo5c00092_si_002.zip [file jo5c00092_si_002.zip › BDEs for Lactams & Cycloalkenes XYZ/Lactams/CBS/Ring 5-CBS/5_H_Parent_CBS.xyz]

C       -0.007164000      1.221573000      0.139551000
C       -1.412309000      0.693968000     -0.189607000
C       -1.327381000     -0.815068000      0.133530000
C        0.907572000      0.000637000     -0.007472000
H        0.334758000      2.031011000     -0.505205000
H        0.072319000      1.570360000      1.174661000
H       -1.618529000      0.824637000     -1.254716000
H       -2.208569000      1.187836000      0.368621000
H       -1.630071000     -1.020095000      1.169192000
H       -1.955325000     -1.418398000     -0.526415000
H        0.483111000     -2.021804000     -0.033611000
N        0.086335000     -1.095482000     -0.074629000
O        2.119207000     -0.011479000     -0.040767000
