# Supplementary material for: Hydrogen Atom Transfer-Based C(sp3)–H Bond Oxygenation of Lactams and Cycloalkenes: The Influence of Ring Size on Reactivity and Site Selectivity
Source: J Org Chem. 2025 Apr 7;90(15):5195–205. doi: 10.1021/acs.joc.5c00092 (PMC12012884; doi:10.1021/acs.joc.5c00092)
Supplement: Supplementary file 2 — jo5c00092_si_002.zip [file jo5c00092_si_002.zip › BDEs for Lactams & Cycloalkenes XYZ/Lactams/CBS/Ring 5-CBS/5_H_Radical_Alpha_CBS.xyz]

C       -0.102180000     -1.204654000     -0.090277000
C       -1.505596000     -0.585363000      0.100661000
C       -1.269178000      0.886603000     -0.113102000
C        0.876375000     -0.031255000      0.006015000
H        0.155560000     -1.968286000      0.643474000
H        0.018899000     -1.650843000     -1.081937000
H       -1.877697000     -0.780444000      1.116999000
H       -2.249090000     -0.995031000     -0.587793000
H       -1.960857000      1.680572000      0.129531000
H        0.533466000      2.024088000     -0.025503000
N        0.098983000      1.113253000     -0.008644000
O        2.086289000     -0.061851000      0.055745000
