# Supplementary material for: Hydrogen Atom Transfer-Based C(sp3)–H Bond Oxygenation of Lactams and Cycloalkenes: The Influence of Ring Size on Reactivity and Site Selectivity
Source: J Org Chem. 2025 Apr 7;90(15):5195–205. doi: 10.1021/acs.joc.5c00092 (PMC12012884; doi:10.1021/acs.joc.5c00092)
Supplement: Supplementary file 2 — jo5c00092_si_002.zip [file jo5c00092_si_002.zip › BDEs for Lactams & Cycloalkenes XYZ/Lactams/CBS/Ring 6-CBS/6_Bz_Parent_CBS.xyz]

H        1.059120000     -2.184258000     -0.917576000
C        1.290306000     -1.461434000     -0.128087000
H        0.591926000     -1.660206000      0.696099000
N        1.040289000     -0.119361000     -0.667874000
C        1.744657000      1.007067000     -0.319446000
C        3.030241000      0.819435000      0.481345000
H        3.118551000      1.695302000      1.126121000
C        3.127743000     -0.491614000      1.263018000
H        4.141340000     -0.627872000      1.650371000
H        2.458901000     -0.460132000      2.131125000
C        2.725135000     -1.649810000      0.352567000
H        3.401116000     -1.692162000     -0.509129000
H        2.799406000     -2.610605000      0.869930000
O        1.398365000      2.127903000     -0.668750000
H        3.850415000      0.886871000     -0.243656000
C       -0.192618000      0.046399000     -1.449068000
H       -0.103521000      0.999129000     -1.969806000
H       -0.227964000     -0.755031000     -2.193603000
C       -1.458876000      0.025218000     -0.612571000
C       -1.753069000      1.092914000      0.245592000
C       -2.350619000     -1.047299000     -0.681935000
C       -2.910765000      1.078979000      1.017329000
H       -1.069696000      1.933388000      0.293592000
C       -3.512702000     -1.061664000      0.089387000
H       -2.138958000     -1.876932000     -1.349801000
C       -3.793995000      0.001425000      0.942416000
H       -3.129400000      1.914070000      1.673831000
H       -4.195662000     -1.901379000      0.021942000
H       -4.697144000     -0.005573000      1.542398000
