# Supplementary material for: Hydrogen Atom Transfer-Based C(sp3)–H Bond Oxygenation of Lactams and Cycloalkenes: The Influence of Ring Size on Reactivity and Site Selectivity
Source: J Org Chem. 2025 Apr 7;90(15):5195–205. doi: 10.1021/acs.joc.5c00092 (PMC12012884; doi:10.1021/acs.joc.5c00092)
Supplement: Supplementary file 2 — jo5c00092_si_002.zip [file jo5c00092_si_002.zip › BDEs for Lactams & Cycloalkenes XYZ/Lactams/CBS/Ring 6-CBS/6_Bz_Radical_Alpha_CBS.xyz]

C        1.416844000     -1.432309000     -0.326049000
H        0.828811000     -2.222725000     -0.767492000
N        1.061149000     -0.138116000     -0.686751000
C        1.763580000      0.999803000     -0.316256000
C        3.046593000      0.771476000      0.467794000
H        3.210755000      1.672564000      1.060260000
C        3.019680000     -0.495972000      1.326640000
H        3.985978000     -0.646143000      1.814812000
H        2.270754000     -0.388040000      2.118017000
C        2.662757000     -1.698348000      0.445063000
H        3.511062000     -1.904133000     -0.231347000
H        2.533057000     -2.604145000      1.046063000
O        1.373828000      2.122836000     -0.610165000
H        3.867924000      0.715532000     -0.257743000
C       -0.181479000      0.046715000     -1.465645000
H       -0.086074000      1.005909000     -1.971781000
H       -0.215444000     -0.744954000     -2.217549000
C       -1.436724000      0.019580000     -0.618241000
C       -1.752613000      1.103003000      0.210857000
C       -2.299280000     -1.078179000     -0.652461000
C       -2.903663000      1.078950000      0.992485000
H       -1.089275000      1.960193000      0.233559000
C       -3.454194000     -1.102136000      0.128407000
H       -2.071361000     -1.919552000     -1.299577000
C       -3.757391000     -0.023567000      0.954327000
H       -3.139220000      1.925121000      1.628512000
H       -4.114930000     -1.961123000      0.089423000
H       -4.655357000     -0.038475000      1.561891000
