# Supplementary material for: Hydrogen Atom Transfer-Based C(sp3)–H Bond Oxygenation of Lactams and Cycloalkenes: The Influence of Ring Size on Reactivity and Site Selectivity
Source: J Org Chem. 2025 Apr 7;90(15):5195–205. doi: 10.1021/acs.joc.5c00092 (PMC12012884; doi:10.1021/acs.joc.5c00092)
Supplement: Supplementary file 2 — jo5c00092_si_002.zip [file jo5c00092_si_002.zip › BDEs for Lactams & Cycloalkenes XYZ/Lactams/CBS/Ring 6-CBS/6_Bz_Radical_Exo_CBS.xyz]

H        0.264015000     -1.621913000      0.653684000
C        1.177046000     -1.041956000      0.767544000
H        1.311624000     -0.867091000      1.843118000
N        0.982299000      0.271790000      0.102338000
C        2.071163000      1.052788000     -0.298501000
C        3.415735000      0.359673000     -0.484919000
H        4.179594000      1.109303000     -0.271434000
C        3.626731000     -0.929719000      0.311031000
H        4.508519000     -1.459864000     -0.059139000
H        3.820768000     -0.691399000      1.363339000
C        2.376019000     -1.801190000      0.216923000
H        2.191350000     -2.084122000     -0.825852000
H        2.494566000     -2.726778000      0.787700000
O        1.936377000      2.231612000     -0.567923000
H        3.486849000      0.148730000     -1.559380000
C       -0.229928000      0.946313000      0.299929000
H       -0.129799000      2.000076000      0.522957000
C       -1.519467000      0.387265000      0.107129000
C       -2.648518000      1.095728000      0.602254000
C       -1.770516000     -0.821166000     -0.597976000
C       -3.932656000      0.609220000      0.435431000
H       -2.487201000      2.031472000      1.126748000
C       -3.062398000     -1.297016000     -0.760125000
H       -0.947356000     -1.349203000     -1.063313000
C       -4.153299000     -0.597040000     -0.238584000
H       -4.773256000      1.169848000      0.829423000
H       -3.226246000     -2.215437000     -1.313577000
H       -5.160004000     -0.976451000     -0.368072000
