# Supplementary material for: Hydrogen Atom Transfer-Based C(sp3)–H Bond Oxygenation of Lactams and Cycloalkenes: The Influence of Ring Size on Reactivity and Site Selectivity
Source: J Org Chem. 2025 Apr 7;90(15):5195–205. doi: 10.1021/acs.joc.5c00092 (PMC12012884; doi:10.1021/acs.joc.5c00092)
Supplement: Supplementary file 2 — jo5c00092_si_002.zip [file jo5c00092_si_002.zip › BDEs for Lactams & Cycloalkenes XYZ/Lactams/CBS/Ring 6-CBS/6_CH3_Parent_CBS.xyz]

H        0.049179000     -2.349500000     -0.522284000
C        0.321195000     -1.484608000      0.092478000
H        0.359149000     -1.839373000      1.134032000
N       -0.745207000     -0.489011000     -0.040020000
C       -0.558099000      0.873228000     -0.037339000
C        0.878043000      1.387670000     -0.098378000
H        0.895847000      2.307534000      0.488527000
C        1.951529000      0.392989000      0.345832000
H        2.946830000      0.770735000      0.095258000
H        1.924308000      0.273513000      1.435483000
C        1.690442000     -0.956014000     -0.320736000
H        1.727531000     -0.840619000     -1.409963000
H        2.450473000     -1.693620000     -0.047620000
O       -1.490879000      1.662374000     -0.031600000
H        1.049586000      1.685040000     -1.139881000
C       -2.102178000     -1.008618000      0.059172000
H       -2.259617000     -1.508460000      1.022871000
H       -2.795499000     -0.176302000     -0.029380000
H       -2.289897000     -1.732750000     -0.740279000
