# Supplementary material for: Hydrogen Atom Transfer-Based C(sp3)–H Bond Oxygenation of Lactams and Cycloalkenes: The Influence of Ring Size on Reactivity and Site Selectivity
Source: J Org Chem. 2025 Apr 7;90(15):5195–205. doi: 10.1021/acs.joc.5c00092 (PMC12012884; doi:10.1021/acs.joc.5c00092)
Supplement: Supplementary file 2 — jo5c00092_si_002.zip [file jo5c00092_si_002.zip › BDEs for Lactams & Cycloalkenes XYZ/Lactams/CBS/Ring 6-CBS/6_CH3_Radical_Alpha_CBS.xyz]

H       -0.005260000     -2.485868000     -0.114670000
C        0.299968000     -1.453169000     -0.025758000
N       -0.730954000     -0.520696000     -0.012543000
C       -0.544895000      0.856574000     -0.056606000
C        0.893836000      1.337719000     -0.178594000
H        0.930482000      2.318487000      0.297971000
C        1.929436000      0.369448000      0.398531000
H        2.941419000      0.729605000      0.195696000
H        1.818195000      0.314816000      1.486517000
C        1.713928000     -1.022575000     -0.206587000
H        1.986243000     -0.988238000     -1.276520000
H        2.381085000     -1.760787000      0.249254000
O       -1.482637000      1.638545000     -0.013662000
H        1.087604000      1.501083000     -1.246170000
C       -2.099809000     -1.027925000      0.103810000
H       -2.206181000     -1.608305000      1.023834000
H       -2.775113000     -0.177449000      0.123577000
H       -2.335476000     -1.667253000     -0.751168000
