# Supplementary material for: Hydrogen Atom Transfer-Based C(sp3)–H Bond Oxygenation of Lactams and Cycloalkenes: The Influence of Ring Size on Reactivity and Site Selectivity
Source: J Org Chem. 2025 Apr 7;90(15):5195–205. doi: 10.1021/acs.joc.5c00092 (PMC12012884; doi:10.1021/acs.joc.5c00092)
Supplement: Supplementary file 2 — jo5c00092_si_002.zip [file jo5c00092_si_002.zip › BDEs for Lactams & Cycloalkenes XYZ/Lactams/CBS/Ring 6-CBS/6_CH3_Radical_Exo_CBS.xyz]

H        0.184499000     -2.376013000     -0.467878000
C        0.403700000     -1.482203000      0.121790000
H        0.494162000     -1.796211000      1.169356000
N       -0.758971000     -0.580396000      0.001722000
C       -0.660138000      0.812995000     -0.021773000
C        0.728789000      1.432745000     -0.087561000
H        0.686098000      2.341422000      0.516318000
C        1.884578000      0.519115000      0.322629000
H        2.840583000      0.971254000      0.044713000
H        1.898148000      0.394657000      1.411777000
C        1.706275000     -0.843908000     -0.342168000
H        1.695982000     -0.726510000     -1.431726000
H        2.530461000     -1.520295000     -0.098155000
O       -1.660354000      1.510508000     -0.035229000
H        0.865076000      1.764341000     -1.124611000
C       -2.007696000     -1.160112000      0.036487000
H       -2.864139000     -0.510033000      0.017240000
H       -2.068286000     -2.235697000      0.056320000
