# Supplementary material for: Hydrogen Atom Transfer-Based C(sp3)–H Bond Oxygenation of Lactams and Cycloalkenes: The Influence of Ring Size on Reactivity and Site Selectivity
Source: J Org Chem. 2025 Apr 7;90(15):5195–205. doi: 10.1021/acs.joc.5c00092 (PMC12012884; doi:10.1021/acs.joc.5c00092)
Supplement: Supplementary file 2 — jo5c00092_si_002.zip [file jo5c00092_si_002.zip › BDEs for Lactams & Cycloalkenes XYZ/Lactams/CBS/Ring 6-CBS/6_H_Parent_CBS.xyz]

H        1.383057000     -2.150532000     -0.429291000
C        1.039572000     -1.285850000      0.145899000
H        1.285512000     -1.479490000      1.199867000
N       -0.408263000     -1.163571000     -0.021713000
C       -1.149737000     -0.011356000     -0.018942000
C       -0.374706000      1.298776000     -0.121679000
H       -0.932332000      2.039420000      0.454017000
C        1.094427000      1.213078000      0.308446000
H        1.624254000      2.125858000      0.022241000
H        1.158604000      1.142557000      1.400860000
C        1.753786000     -0.018277000     -0.316991000
H        1.704109000      0.052138000     -1.409462000
H        2.810414000     -0.083983000     -0.043066000
H       -0.969325000     -1.999054000      0.074422000
O       -2.368058000     -0.036156000      0.009153000
H       -0.442042000      1.609102000     -1.171208000
