# Supplementary material for: Hydrogen Atom Transfer-Based C(sp3)–H Bond Oxygenation of Lactams and Cycloalkenes: The Influence of Ring Size on Reactivity and Site Selectivity
Source: J Org Chem. 2025 Apr 7;90(15):5195–205. doi: 10.1021/acs.joc.5c00092 (PMC12012884; doi:10.1021/acs.joc.5c00092)
Supplement: Supplementary file 2 — jo5c00092_si_002.zip [file jo5c00092_si_002.zip › BDEs for Lactams & Cycloalkenes XYZ/Lactams/CBS/Ring 6-CBS/6_H_Radical_alpha_CBS.xyz]

C        0.955245000      1.325136000     -0.052639000
H        1.319780000      2.340186000      0.006393000
N       -0.423516000      1.164334000     -0.053259000
C       -1.131109000     -0.020351000      0.027918000
C       -0.285007000     -1.270914000      0.211578000
H       -0.833278000     -2.094365000     -0.248796000
C        1.138580000     -1.136249000     -0.346353000
H        1.726879000     -2.021895000     -0.093256000
H        1.099745000     -1.078026000     -1.439093000
C        1.809603000      0.131834000      0.204620000
H        1.986428000     -0.003872000      1.286441000
H        2.795784000      0.279823000     -0.245498000
H       -1.012464000      1.977150000     -0.181067000
O       -2.349076000     -0.030728000     -0.033864000
H       -0.249526000     -1.480250000      1.287848000
