# Supplementary material for: Hydrogen Atom Transfer-Based C(sp3)–H Bond Oxygenation of Lactams and Cycloalkenes: The Influence of Ring Size on Reactivity and Site Selectivity
Source: J Org Chem. 2025 Apr 7;90(15):5195–205. doi: 10.1021/acs.joc.5c00092 (PMC12012884; doi:10.1021/acs.joc.5c00092)
Supplement: Supplementary file 2 — jo5c00092_si_002.zip [file jo5c00092_si_002.zip › BDEs for Lactams & Cycloalkenes XYZ/Lactams/CBS/Ring 7-CBS/7_Bz_Parent_CBS.xyz]

H       -0.376191000      1.234606000     -1.964727000
C       -1.178061000      0.905752000     -1.302822000
H       -2.096701000      0.914168000     -1.903243000
N       -0.846350000     -0.469171000     -0.911855000
C       -1.661824000     -1.260169000     -0.142686000
C       -3.021846000     -0.693260000      0.251570000
H       -3.551737000     -1.533512000      0.699317000
H       -3.582525000     -0.385457000     -0.639093000
C       -2.950769000      0.478407000      1.252174000
H       -2.214077000      0.241937000      2.028369000
H       -3.917123000      0.551978000      1.760618000
C       -2.632756000      1.836568000      0.615827000
H       -2.638712000      2.606093000      1.394943000
H       -3.444866000      2.097212000     -0.076070000
C       -1.301925000      1.906201000     -0.142592000
H       -1.190868000      2.914724000     -0.556712000
H       -0.460500000      1.752764000      0.540669000
C        0.460244000     -1.004398000     -1.322151000
O       -1.320890000     -2.374965000      0.234177000
C        1.625607000     -0.469125000     -0.512244000
C        1.769443000     -0.830364000      0.833983000
H        1.045288000     -1.504601000      1.278123000
C        2.832185000     -0.340833000      1.586289000
H        2.935015000     -0.632395000      2.625813000
C        3.770039000      0.514764000      1.006199000
H        4.599016000      0.893138000      1.593804000
C        3.639670000      0.873832000     -0.331785000
H        4.366983000      1.533593000     -0.792027000
C        2.572428000      0.382728000     -1.084456000
H        2.480674000      0.660076000     -2.130357000
H        0.607475000     -0.774588000     -2.381723000
H        0.395801000     -2.086454000     -1.211971000
