# Supplementary material for: Hydrogen Atom Transfer-Based C(sp3)–H Bond Oxygenation of Lactams and Cycloalkenes: The Influence of Ring Size on Reactivity and Site Selectivity
Source: J Org Chem. 2025 Apr 7;90(15):5195–205. doi: 10.1021/acs.joc.5c00092 (PMC12012884; doi:10.1021/acs.joc.5c00092)
Supplement: Supplementary file 2 — jo5c00092_si_002.zip [file jo5c00092_si_002.zip › BDEs for Lactams & Cycloalkenes XYZ/Lactams/CBS/Ring 7-CBS/7_Bz_Radical_Alpha_CBS.xyz]

H        0.641136000      1.710873000      1.682975000
C        1.156421000      1.145898000      0.916474000
N        0.781404000     -0.193074000      0.866587000
C        1.524425000     -1.214148000      0.283229000
C        2.991874000     -0.945476000     -0.017318000
H        3.395427000     -1.922422000     -0.283783000
H        3.477846000     -0.621367000      0.911561000
C        3.309958000      0.071256000     -1.128568000
H        2.677321000     -0.128403000     -2.001386000
H        4.341879000     -0.096339000     -1.452158000
C        3.156505000      1.527183000     -0.688587000
H        3.448515000      2.189186000     -1.510613000
H        3.844738000      1.728704000      0.140784000
C        1.724924000      1.888081000     -0.254503000
H        1.689979000      2.954106000     -0.012490000
H        1.057826000      1.743032000     -1.120491000
C       -0.519491000     -0.563504000      1.472442000
O        1.033135000     -2.318606000      0.091802000
C       -1.710683000     -0.244263000      0.593376000
C       -1.985753000     -1.027315000     -0.534776000
H       -1.334626000     -1.862952000     -0.764769000
C       -3.076895000     -0.733026000     -1.346682000
H       -3.281672000     -1.348601000     -2.215722000
C       -3.909775000      0.344372000     -1.043647000
H       -4.760983000      0.569819000     -1.676386000
C       -3.645692000      1.125892000      0.077468000
H       -4.290643000      1.962545000      0.322546000
C       -2.551176000      0.831185000      0.889746000
H       -2.354099000      1.440133000      1.766671000
H       -0.597477000     -0.023576000      2.419939000
H       -0.477932000     -1.631188000      1.680862000
