# Supplementary material for: Hydrogen Atom Transfer-Based C(sp3)–H Bond Oxygenation of Lactams and Cycloalkenes: The Influence of Ring Size on Reactivity and Site Selectivity
Source: J Org Chem. 2025 Apr 7;90(15):5195–205. doi: 10.1021/acs.joc.5c00092 (PMC12012884; doi:10.1021/acs.joc.5c00092)
Supplement: Supplementary file 2 — jo5c00092_si_002.zip [file jo5c00092_si_002.zip › BDEs for Lactams & Cycloalkenes XYZ/Lactams/CBS/Ring 7-CBS/7_Bz_Radical_Beta_CBS.xyz]

H        0.361758000      1.174428000      2.030747000
C        1.172474000      0.873782000      1.365537000
H        2.090793000      0.861424000      1.965152000
N        0.858782000     -0.509689000      0.929348000
C        1.673177000     -1.219199000      0.082473000
C        3.034199000     -0.613999000     -0.265856000
H        3.579137000     -1.427836000     -0.743863000
H        3.578025000     -0.343979000      0.647085000
C        2.980081000      0.599191000     -1.216438000
H        2.282016000      0.386719000     -2.032357000
H        3.966891000      0.728326000     -1.672570000
C        2.585021000      1.926528000     -0.519226000
H        2.543867000      2.725517000     -1.264459000
H        3.395446000      2.184886000      0.179468000
C        1.298176000      1.834222000      0.227387000
H        0.385812000      2.224810000     -0.210197000
C       -0.451810000     -1.069168000      1.286956000
O        1.342043000     -2.302729000     -0.382889000
C       -1.608812000     -0.491977000      0.493774000
C       -1.742573000     -0.784947000     -0.869964000
H       -1.015527000     -1.436554000     -1.341899000
C       -2.798371000     -0.255460000     -1.604704000
H       -2.893484000     -0.494065000     -2.658365000
C       -3.738801000      0.572528000     -0.989880000
H       -4.562335000      0.981933000     -1.564200000
C       -3.618238000      0.864019000      0.365417000
H       -4.347734000      1.501676000      0.852542000
C       -2.558324000      0.332617000      1.100807000
H       -2.474717000      0.556494000      2.160128000
H       -0.613304000     -0.899667000      2.355705000
H       -0.381659000     -2.143281000      1.117068000
