# Supplementary material for: Hydrogen Atom Transfer-Based C(sp3)–H Bond Oxygenation of Lactams and Cycloalkenes: The Influence of Ring Size on Reactivity and Site Selectivity
Source: J Org Chem. 2025 Apr 7;90(15):5195–205. doi: 10.1021/acs.joc.5c00092 (PMC12012884; doi:10.1021/acs.joc.5c00092)
Supplement: Supplementary file 2 — jo5c00092_si_002.zip [file jo5c00092_si_002.zip › BDEs for Lactams & Cycloalkenes XYZ/Lactams/CBS/Ring 7-CBS/7_Bz_Radical_Exo_CBS.xyz]

H        0.037160000     -1.613390000      0.037749000
C       -0.928760000     -1.147059000      0.208605000
H       -1.259035000     -1.455723000      1.205733000
N       -0.698188000      0.313744000      0.187409000
C       -1.738867000      1.221466000      0.406302000
C       -3.081430000      0.667782000      0.860186000
H       -3.639968000      1.542392000      1.192715000
H       -2.958782000      0.005500000      1.724681000
C       -3.862498000     -0.062369000     -0.251500000
H       -3.800418000      0.525049000     -1.174540000
H       -4.920259000     -0.081886000      0.028139000
C       -3.395327000     -1.499682000     -0.502513000
H       -4.001370000     -1.939384000     -1.301442000
H       -3.596971000     -2.097046000      0.396493000
C       -1.912521000     -1.647550000     -0.862742000
H       -1.701858000     -2.709425000     -1.031063000
H       -1.690015000     -1.135023000     -1.805365000
C        0.479540000      0.828946000     -0.363442000
O       -1.577189000      2.415486000      0.227335000
C        1.791970000      0.335911000     -0.145126000
C        2.838949000      0.816011000     -0.980300000
H        2.595604000      1.526683000     -1.762886000
C        4.144116000      0.389012000     -0.817055000
H        4.918261000      0.770702000     -1.473725000
C        4.471701000     -0.527842000      0.188356000
H        5.494853000     -0.861513000      0.314492000
C        3.466649000     -0.993306000      1.039373000
H        3.715399000     -1.678779000      1.842473000
C        2.153646000     -0.574828000      0.885393000
H        1.406207000     -0.908238000      1.594197000
H        0.343016000      1.751029000     -0.911417000
