# Supplementary material for: Hydrogen Atom Transfer-Based C(sp3)–H Bond Oxygenation of Lactams and Cycloalkenes: The Influence of Ring Size on Reactivity and Site Selectivity
Source: J Org Chem. 2025 Apr 7;90(15):5195–205. doi: 10.1021/acs.joc.5c00092 (PMC12012884; doi:10.1021/acs.joc.5c00092)
Supplement: Supplementary file 2 — jo5c00092_si_002.zip [file jo5c00092_si_002.zip › BDEs for Lactams & Cycloalkenes XYZ/Lactams/CBS/Ring 7-CBS/7_Bz_Radical_Gamma_CBS.xyz]

H       -0.419955000      1.210965000     -2.040092000
C       -1.202794000      0.920896000     -1.338112000
H       -2.146628000      0.943444000     -1.893701000
N       -0.898345000     -0.449516000     -0.917018000
C       -1.737357000     -1.198920000     -0.131386000
C       -3.078519000     -0.576924000      0.239841000
H       -3.653625000     -1.388660000      0.684495000
H       -3.611880000     -0.235640000     -0.653287000
C       -2.963717000      0.585999000      1.253148000
H       -2.341481000      0.234106000      2.094931000
H       -3.954241000      0.767401000      1.681940000
C       -2.430282000      1.870658000      0.706195000
H       -2.761823000      2.788671000      1.180833000
C       -1.243354000      1.957622000     -0.198434000
H       -1.210893000      2.956143000     -0.649007000
H       -0.305522000      1.855032000      0.372745000
C        0.397447000     -1.024367000     -1.306669000
O       -1.429838000     -2.311664000      0.277551000
C        1.571854000     -0.498044000     -0.503896000
C        1.703672000     -0.834049000      0.850026000
H        0.963467000     -1.482503000      1.305952000
C        2.774521000     -0.351941000      1.595585000
H        2.867716000     -0.623504000      2.641391000
C        3.732445000      0.470727000      1.000901000
H        4.567643000      0.843354000      1.583321000
C        3.614049000      0.804293000     -0.344826000
H        4.357022000      1.438177000     -0.816257000
C        2.538703000      0.320745000     -1.090759000
H        2.456016000      0.578048000     -2.142510000
H        0.554901000     -0.823573000     -2.370623000
H        0.306393000     -2.101706000     -1.171100000
