# Supplementary material for: Hydrogen Atom Transfer-Based C(sp3)–H Bond Oxygenation of Lactams and Cycloalkenes: The Influence of Ring Size on Reactivity and Site Selectivity
Source: J Org Chem. 2025 Apr 7;90(15):5195–205. doi: 10.1021/acs.joc.5c00092 (PMC12012884; doi:10.1021/acs.joc.5c00092)
Supplement: Supplementary file 2 — jo5c00092_si_002.zip [file jo5c00092_si_002.zip › BDEs for Lactams & Cycloalkenes XYZ/Lactams/CBS/Ring 7-CBS/7_CH3_Parent_CBS.xyz]

H        0.376957000     -1.122653000      1.632234000
C        0.069306000     -1.387432000      0.613222000
H       -0.375271000     -2.381749000      0.680162000
N       -0.995984000     -0.491634000      0.155908000
C       -0.879209000      0.876172000      0.117849000
C        0.458922000      1.472150000      0.547433000
H        0.291844000      2.548803000      0.549634000
H        0.699564000      1.176427000      1.575739000
C        1.637703000      1.123627000     -0.384645000
H        1.308729000      1.214267000     -1.426258000
H        2.417496000      1.878868000     -0.245151000
C        2.258230000     -0.258082000     -0.143151000
H        3.108299000     -0.391159000     -0.820644000
H        2.672736000     -0.281747000      0.873526000
C        1.300105000     -1.444443000     -0.305212000
H        0.957597000     -1.520239000     -1.343616000
H        1.848062000     -2.368013000     -0.086796000
C       -2.238256000     -1.105973000     -0.299122000
O       -1.787762000      1.600455000     -0.263783000
H       -2.903640000     -0.313975000     -0.633424000
H       -2.718727000     -1.661067000      0.514037000
H       -2.050469000     -1.796073000     -1.128776000
