# Supplementary material for: Hydrogen Atom Transfer-Based C(sp3)–H Bond Oxygenation of Lactams and Cycloalkenes: The Influence of Ring Size on Reactivity and Site Selectivity
Source: J Org Chem. 2025 Apr 7;90(15):5195–205. doi: 10.1021/acs.joc.5c00092 (PMC12012884; doi:10.1021/acs.joc.5c00092)
Supplement: Supplementary file 2 — jo5c00092_si_002.zip [file jo5c00092_si_002.zip › BDEs for Lactams & Cycloalkenes XYZ/Lactams/CBS/Ring 7-CBS/7_CH3_Radical_Alpha_CBS.xyz]

C        0.047155000     -1.454654000     -0.357659000
H        0.440915000     -2.392480000     -0.729812000
N        1.028844000     -0.496495000     -0.123454000
C        0.811159000      0.876335000     -0.026776000
C       -0.518475000      1.423336000     -0.527998000
H       -0.385214000      2.505069000     -0.512157000
H       -0.641341000      1.115204000     -1.574049000
C       -1.786934000      1.042948000      0.255892000
H       -1.605627000      1.163232000      1.330502000
H       -2.571390000      1.760115000     -0.004976000
C       -2.287760000     -0.370691000     -0.038938000
H       -3.219614000     -0.549737000      0.507849000
H       -2.524633000     -0.455386000     -1.106089000
C       -1.278676000     -1.468052000      0.341183000
H       -1.107679000     -1.408611000      1.429886000
H       -1.734945000     -2.444335000      0.154103000
C        2.407718000     -0.972569000      0.045030000
O        1.691096000      1.624558000      0.370892000
H        3.081844000     -0.123089000     -0.022057000
H        2.634726000     -1.698415000     -0.739755000
H        2.537174000     -1.452480000      1.019195000
