# Supplementary material for: Hydrogen Atom Transfer-Based C(sp3)–H Bond Oxygenation of Lactams and Cycloalkenes: The Influence of Ring Size on Reactivity and Site Selectivity
Source: J Org Chem. 2025 Apr 7;90(15):5195–205. doi: 10.1021/acs.joc.5c00092 (PMC12012884; doi:10.1021/acs.joc.5c00092)
Supplement: Supplementary file 2 — jo5c00092_si_002.zip [file jo5c00092_si_002.zip › BDEs for Lactams & Cycloalkenes XYZ/Lactams/CBS/Ring 7-CBS/7_CH3_Radical_Exo_CBS.xyz]

H       -0.392358000      1.107099000      1.616475000
C       -0.108859000      1.410226000      0.603413000
H        0.271017000      2.428674000      0.679714000
N        1.018604000      0.584325000      0.142204000
C        0.958948000     -0.810251000      0.117823000
C       -0.339812000     -1.468243000      0.560403000
H       -0.113034000     -2.534018000      0.574041000
H       -0.596346000     -1.178029000      1.586618000
C       -1.540550000     -1.199853000     -0.371810000
H       -1.211187000     -1.291052000     -1.413009000
H       -2.278540000     -1.992584000     -0.214112000
C       -2.229998000      0.151597000     -0.149686000
H       -3.082224000      0.234616000     -0.832099000
H       -2.649660000      0.167679000      0.864957000
C       -1.332010000      1.382551000     -0.324147000
H       -0.983903000      1.464143000     -1.359691000
H       -1.927768000      2.279574000     -0.122188000
C        2.157085000      1.215135000     -0.313390000
O        1.909713000     -1.468583000     -0.273443000
H        2.966381000      0.595215000     -0.655750000
H        2.200862000      2.290100000     -0.268483000
