# Supplementary material for: Hydrogen Atom Transfer-Based C(sp3)–H Bond Oxygenation of Lactams and Cycloalkenes: The Influence of Ring Size on Reactivity and Site Selectivity
Source: J Org Chem. 2025 Apr 7;90(15):5195–205. doi: 10.1021/acs.joc.5c00092 (PMC12012884; doi:10.1021/acs.joc.5c00092)
Supplement: Supplementary file 2 — jo5c00092_si_002.zip [file jo5c00092_si_002.zip › BDEs for Lactams & Cycloalkenes XYZ/Lactams/CBS/Ring 7-CBS/7_H_Parent_CBS.xyz]

C       -0.627412000     -1.511521000      0.408469000
C        1.398931000     -0.024481000      0.021001000
C       -1.722976000     -0.771367000     -0.371704000
C        0.627615000      1.169814000      0.570925000
C       -1.859204000      0.714817000     -0.016682000
C       -0.609149000      1.572390000     -0.257795000
H       -0.762820000     -2.588012000      0.286981000
H        1.349078000      1.986275000      0.591874000
H       -2.678648000     -1.267514000     -0.167709000
H       -2.143344000      0.798705000      1.040798000
H       -0.734864000     -1.306582000      1.481792000
H        1.285514000     -1.972642000     -0.414730000
H       -1.526653000     -0.890010000     -1.443303000
H        0.327097000      0.970896000      1.607482000
H       -2.691916000      1.137804000     -0.588528000
H       -0.347107000      1.565089000     -1.322092000
H       -0.856024000      2.610042000     -0.012577000
O        2.550228000      0.074354000     -0.370329000
N        0.733004000     -1.219542000     -0.031805000
