# Supplementary material for: Hydrogen Atom Transfer-Based C(sp3)–H Bond Oxygenation of Lactams and Cycloalkenes: The Influence of Ring Size on Reactivity and Site Selectivity
Source: J Org Chem. 2025 Apr 7;90(15):5195–205. doi: 10.1021/acs.joc.5c00092 (PMC12012884; doi:10.1021/acs.joc.5c00092)
Supplement: Supplementary file 2 — jo5c00092_si_002.zip [file jo5c00092_si_002.zip › BDEs for Lactams & Cycloalkenes XYZ/Lactams/CBS/Ring 7-CBS/7_H_Radical_alpha_CBS.xyz]

C        0.536541000      1.594261000      0.283548000
C       -1.384072000     -0.032501000      0.009504000
C        1.708662000      0.865934000     -0.293703000
C       -0.575682000     -1.246032000      0.435964000
C        1.903452000     -0.599705000      0.128402000
C        0.755125000     -1.524235000     -0.282655000
H        0.642270000      2.650366000      0.496742000
H       -1.256213000     -2.087750000      0.306456000
H        2.606442000      1.432661000     -0.031380000
H        2.037824000     -0.648665000      1.215477000
H       -1.466109000      1.953438000     -0.053980000
H        1.639558000      0.893007000     -1.396295000
H       -0.382211000     -1.144999000      1.512445000
H        2.833309000     -0.963822000     -0.320970000
H        0.607354000     -1.477386000     -1.368179000
H        1.039315000     -2.556879000     -0.057605000
O       -2.563324000     -0.112963000     -0.294743000
N       -0.779872000      1.215342000      0.052696000
