# Supplementary material for: Hydrogen Atom Transfer-Based C(sp3)–H Bond Oxygenation of Lactams and Cycloalkenes: The Influence of Ring Size on Reactivity and Site Selectivity
Source: J Org Chem. 2025 Apr 7;90(15):5195–205. doi: 10.1021/acs.joc.5c00092 (PMC12012884; doi:10.1021/acs.joc.5c00092)
Supplement: Supplementary file 2 — jo5c00092_si_002.zip [file jo5c00092_si_002.zip › BDEs for Lactams & Cycloalkenes XYZ/Lactams/CBS/Ring 8-CBS/8_Bz_Parent_CBS.xyz]

C       -1.997252000      1.227825000     -1.383735000
C       -1.961277000      2.168746000     -0.159073000
C       -1.555758000     -1.351985000      0.178655000
C       -0.891528000      1.863100000      0.905768000
C       -1.041316000      0.568718000      1.724781000
H       -0.994706000      0.821554000     -1.554638000
H       -1.766370000      3.186821000     -0.511026000
H        0.096938000      1.866999000      0.436021000
H       -2.233397000      1.815638000     -2.276471000
H       -2.952445000      2.207598000      0.311770000
H       -0.891608000      2.688389000      1.628673000
H       -0.363915000      0.629734000      2.580047000
H       -2.048141000      0.507239000      2.146405000
C       -3.016819000      0.079080000     -1.312688000
H       -4.030381000      0.488440000     -1.390352000
H       -2.874168000     -0.572933000     -2.179415000
C       -2.950546000     -0.785849000     -0.038017000
H       -3.309321000     -0.215600000      0.819605000
H       -3.608431000     -1.648465000     -0.157734000
O       -1.201747000     -2.355226000     -0.431241000
N       -0.714028000     -0.687148000      1.036483000
C        0.625135000     -1.257854000      1.259155000
H        0.852043000     -1.174424000      2.325894000
H        0.553979000     -2.314871000      1.004316000
C        1.732916000     -0.610829000      0.449071000
C        2.703291000      0.184611000      1.062090000
C        1.803169000     -0.813848000     -0.935552000
C        3.719558000      0.777506000      0.312553000
H        2.668848000      0.339293000      2.136382000
C        2.815153000     -0.221555000     -1.684871000
H        1.060401000     -1.444223000     -1.411564000
C        3.775518000      0.577877000     -1.063715000
H        4.466003000      1.391377000      0.804601000
H        2.860484000     -0.389851000     -2.755297000
H        4.564893000      1.035860000     -1.649203000
