# Supplementary material for: Hydrogen Atom Transfer-Based C(sp3)–H Bond Oxygenation of Lactams and Cycloalkenes: The Influence of Ring Size on Reactivity and Site Selectivity
Source: J Org Chem. 2025 Apr 7;90(15):5195–205. doi: 10.1021/acs.joc.5c00092 (PMC12012884; doi:10.1021/acs.joc.5c00092)
Supplement: Supplementary file 2 — jo5c00092_si_002.zip [file jo5c00092_si_002.zip › BDEs for Lactams & Cycloalkenes XYZ/Lactams/CBS/Ring 8-CBS/8_Bz_Radical_Alpha_CBS.xyz]

C        1.397620000     -1.332430000     -0.424102000
C        2.834842000     -1.033825000     -0.039418000
C        2.953364000     -0.349125000      1.346241000
H        3.335393000     -0.456578000     -0.813789000
H        3.324036000     -2.007774000      0.006701000
C        1.969578000      0.801627000      1.604636000
H        3.984626000     -0.001908000      1.476157000
H        2.785164000     -1.114496000      2.109751000
C        2.114870000      2.038648000      0.708170000
H        2.088028000      1.122889000      2.645262000
H        0.946036000      0.420700000      1.530583000
C        2.110341000      1.786308000     -0.823932000
H        3.048658000      2.560639000      0.951625000
H        1.300741000      2.730347000      0.948399000
C        0.992444000      0.961698000     -1.379317000
H        3.093305000      1.402831000     -1.119033000
H        2.034222000      2.759575000     -1.317753000
N        0.657130000     -0.361425000     -1.094602000
H        0.259566000      1.451821000     -2.002656000
O        0.892724000     -2.412859000     -0.135282000
C       -0.695924000     -0.779810000     -1.545706000
C       -1.809668000     -0.349432000     -0.614059000
C       -2.006524000     -1.006037000      0.607552000
H       -1.351205000     -1.827376000      0.873286000
C       -3.028961000     -0.608387000      1.464179000
H       -3.172731000     -1.126625000      2.405904000
C       -3.872400000      0.445580000      1.112733000
H       -4.670237000      0.751058000      1.780457000
C       -3.688735000      1.099217000     -0.102366000
C       -2.662563000      0.701981000     -0.958704000
H       -2.530211000      1.210557000     -1.908651000
H       -0.674327000     -1.863706000     -1.632665000
H       -0.848942000     -0.350895000     -2.538307000
H       -4.343529000      1.915706000     -0.386246000
