# Supplementary material for: Hydrogen Atom Transfer-Based C(sp3)–H Bond Oxygenation of Lactams and Cycloalkenes: The Influence of Ring Size on Reactivity and Site Selectivity
Source: J Org Chem. 2025 Apr 7;90(15):5195–205. doi: 10.1021/acs.joc.5c00092 (PMC12012884; doi:10.1021/acs.joc.5c00092)
Supplement: Supplementary file 2 — jo5c00092_si_002.zip [file jo5c00092_si_002.zip › BDEs for Lactams & Cycloalkenes XYZ/Lactams/CBS/Ring 8-CBS/8_Bz_Radical_Beta_CBS.xyz]

C       -1.524955000     -1.279108000     -0.297238000
C       -2.939011000     -0.710275000     -0.203724000
C       -3.113331000      0.531856000     -1.108504000
H       -3.253599000     -0.489811000      0.818727000
H       -3.576495000     -1.510983000     -0.583754000
C       -2.705177000      1.874018000     -0.483380000
H       -4.163776000      0.599115000     -1.408559000
H       -2.545241000      0.354849000     -2.027207000
C       -1.318802000      1.887480000      0.220255000
H       -3.462955000      2.184799000      0.245436000
H       -2.706317000      2.635066000     -1.271597000
C       -1.324128000      1.238805000      1.564139000
H       -1.020267000      2.935188000      0.342280000
H       -0.572403000      1.425520000     -0.433719000
C       -0.939022000     -0.176051000      1.870106000
H       -1.720647000      1.804385000      2.403461000
N       -0.638585000     -1.029684000      0.719098000
H       -1.717998000     -0.645513000      2.493066000
H       -0.039849000     -0.182983000      2.499736000
O       -1.207555000     -1.931516000     -1.285737000
C        0.694606000     -1.650528000      0.647282000
C        1.786369000     -0.714715000      0.167162000
C        2.762375000     -0.234444000      1.042797000
H        2.747862000     -0.543676000      2.083631000
C        3.762191000      0.628748000      0.594332000
H        4.513438000      0.991568000      1.287164000
C        3.795761000      1.019816000     -0.740747000
H        4.572802000      1.688908000     -1.093129000
C        2.828664000      0.540840000     -1.625427000
C        1.832474000     -0.320735000     -1.176809000
H        1.084252000     -0.704085000     -1.861824000
H        0.603276000     -2.495437000     -0.034186000
H        0.943864000     -2.035325000      1.640387000
H        2.856505000      0.834082000     -2.669174000
