# Supplementary material for: Hydrogen Atom Transfer-Based C(sp3)–H Bond Oxygenation of Lactams and Cycloalkenes: The Influence of Ring Size on Reactivity and Site Selectivity
Source: J Org Chem. 2025 Apr 7;90(15):5195–205. doi: 10.1021/acs.joc.5c00092 (PMC12012884; doi:10.1021/acs.joc.5c00092)
Supplement: Supplementary file 2 — jo5c00092_si_002.zip [file jo5c00092_si_002.zip › BDEs for Lactams & Cycloalkenes XYZ/Lactams/CBS/Ring 8-CBS/8_Bz_Radical_Delta_CBS.xyz]

C       -1.586261000     -1.327496000      0.161133000
C       -3.020689000     -0.872676000     -0.101135000
C       -3.146523000      0.193551000     -1.235161000
H       -3.517179000     -0.511575000      0.802535000
H       -3.534799000     -1.778307000     -0.425726000
C       -2.667177000      1.563990000     -0.885281000
H       -4.199040000      0.231419000     -1.530417000
H       -2.589615000     -0.194244000     -2.098822000
C       -1.218273000      1.879764000     -0.704600000
H       -3.399535000      2.320122000     -0.615218000
C       -0.757179000      1.927344000      0.774208000
H       -0.983322000      2.853699000     -1.152189000
H       -0.608936000      1.141120000     -1.235217000
C       -1.171723000      0.692238000      1.593070000
H       -1.193140000      2.804280000      1.267405000
H        0.328696000      2.053021000      0.800082000
N       -0.792541000     -0.597835000      1.014506000
H       -2.252137000      0.707481000      1.737544000
H       -0.725741000      0.751561000      2.590699000
O       -1.167927000     -2.337401000     -0.395246000
C        0.546468000     -1.126015000      1.324454000
C        1.682783000     -0.568063000      0.486094000
C        2.673329000      0.229393000      1.064159000
H        2.624412000      0.459334000      2.124396000
C        3.726565000      0.729450000      0.298782000
H        4.487719000      1.345929000      0.764346000
C        3.799739000      0.434780000     -1.059690000
H        4.617266000      0.821234000     -1.658005000
C        2.819779000     -0.367121000     -1.645175000
C        1.771051000     -0.868628000     -0.879527000
H        1.015458000     -1.504937000     -1.325835000
H        0.490921000     -2.205881000      1.185810000
H        0.740968000     -0.923719000      2.381735000
H        2.877869000     -0.609555000     -2.700687000
