# Supplementary material for: Hydrogen Atom Transfer-Based C(sp3)–H Bond Oxygenation of Lactams and Cycloalkenes: The Influence of Ring Size on Reactivity and Site Selectivity
Source: J Org Chem. 2025 Apr 7;90(15):5195–205. doi: 10.1021/acs.joc.5c00092 (PMC12012884; doi:10.1021/acs.joc.5c00092)
Supplement: Supplementary file 2 — jo5c00092_si_002.zip [file jo5c00092_si_002.zip › BDEs for Lactams & Cycloalkenes XYZ/Lactams/CBS/Ring 8-CBS/8_Bz_Radical_Exo_CBS.xyz]

C        1.528020000     -1.332926000      0.193771000
C        2.814300000     -1.065190000      0.968188000
C        3.914081000     -0.369671000      0.138842000
H        3.170638000     -2.061316000      1.236247000
H        2.641596000     -0.522909000      1.900470000
C        3.713253000      1.122290000     -0.173796000
H        4.030618000     -0.922723000     -0.799654000
H        4.858076000     -0.485202000      0.681679000
C        2.495911000      1.460519000     -1.062801000
H        4.621691000      1.467403000     -0.677487000
H        3.661833000      1.694003000      0.762038000
C        1.230217000      1.913430000     -0.319058000
H        2.261769000      0.601730000     -1.701873000
H        2.767974000      2.267326000     -1.750213000
C        0.702993000      0.962876000      0.765995000
H        0.433119000      2.085156000     -1.049801000
H        1.419408000      2.879319000      0.165633000
N        0.475967000     -0.413392000      0.279959000
H       -0.238826000      1.353834000      1.145328000
H        1.386170000      0.925164000      1.612357000
O        1.417808000     -2.345560000     -0.475412000
C       -0.645771000     -0.674461000     -0.518624000
C       -1.980982000     -0.303860000     -0.211223000
C       -2.425987000      0.104286000      1.075420000
H       -1.732247000      0.102945000      1.906786000
C       -3.753813000      0.434882000      1.299151000
H       -4.068244000      0.730666000      2.294304000
C       -4.691552000      0.370214000      0.265759000
H       -5.727036000      0.632137000      0.448448000
C       -4.282183000     -0.056032000     -1.002620000
C       -2.960864000     -0.390769000     -1.238218000
H       -2.653049000     -0.720327000     -2.224860000
H       -0.448766000     -1.295060000     -1.382263000
H       -5.004700000     -0.127442000     -1.808273000
