# Supplementary material for: Hydrogen Atom Transfer-Based C(sp3)–H Bond Oxygenation of Lactams and Cycloalkenes: The Influence of Ring Size on Reactivity and Site Selectivity
Source: J Org Chem. 2025 Apr 7;90(15):5195–205. doi: 10.1021/acs.joc.5c00092 (PMC12012884; doi:10.1021/acs.joc.5c00092)
Supplement: Supplementary file 2 — jo5c00092_si_002.zip [file jo5c00092_si_002.zip › BDEs for Lactams & Cycloalkenes XYZ/Lactams/CBS/Ring 8-CBS/8_Bz_Radical_Gamma_CBS.xyz]

C       -1.551074000     -1.311449000     -0.030644000
C       -3.002732000     -0.834617000     -0.105328000
C       -3.244361000      0.324670000     -1.092106000
H       -3.410958000     -0.580460000      0.876623000
H       -3.544454000     -1.710841000     -0.465367000
C       -2.792986000      1.721159000     -0.591235000
H       -4.316835000      0.369018000     -1.310841000
H       -2.741428000      0.092386000     -2.036085000
C       -1.322262000      1.854987000     -0.371113000
H       -3.338989000      1.955289000      0.332289000
H       -3.120871000      2.455689000     -1.337938000
C       -0.693892000      1.734011000      0.976998000
H       -0.679687000      1.935826000     -1.241304000
C       -1.028749000      0.404336000      1.707925000
H       -1.042844000      2.542934000      1.640075000
H        0.389320000      1.838843000      0.894869000
N       -0.724460000     -0.802108000      0.943636000
H       -2.084477000      0.398858000      1.981615000
H       -0.466848000      0.357639000      2.644999000
O       -1.164749000     -2.168737000     -0.817657000
C        0.620602000     -1.383865000      1.078333000
C        1.732429000     -0.647135000      0.352806000
C        2.753073000     -0.014432000      1.066283000
H        2.746613000     -0.046295000      2.151812000
C        3.782225000      0.653661000      0.402855000
H        4.567260000      1.138636000      0.972660000
C        3.800343000      0.694754000     -0.988272000
H        4.598903000      1.212407000     -1.507942000
C        2.789612000      0.059196000     -1.710348000
C        1.764745000     -0.609443000     -1.047425000
H        0.984190000     -1.115919000     -1.603147000
H        0.551570000     -2.403335000      0.699005000
H        0.851747000     -1.429110000      2.146767000
H        2.805166000      0.078092000     -2.794664000
