# Supplementary material for: Hydrogen Atom Transfer-Based C(sp3)–H Bond Oxygenation of Lactams and Cycloalkenes: The Influence of Ring Size on Reactivity and Site Selectivity
Source: J Org Chem. 2025 Apr 7;90(15):5195–205. doi: 10.1021/acs.joc.5c00092 (PMC12012884; doi:10.1021/acs.joc.5c00092)
Supplement: Supplementary file 2 — jo5c00092_si_002.zip [file jo5c00092_si_002.zip › BDEs for Lactams & Cycloalkenes XYZ/Lactams/CBS/Ring 8-CBS/8_CH3_Parent_CBS.xyz]

C       -0.884713000     -1.041277000      0.071911000
C        0.371689000     -1.585669000      0.751820000
C        0.565866000      1.989378000      0.038094000
C        1.663364000     -1.394494000     -0.071239000
C        1.432856000      1.092173000     -0.859328000
C        2.270383000      0.019119000     -0.126788000
H        0.180420000     -2.656001000      0.841194000
H        2.418492000     -2.070655000      0.343588000
H        1.212569000      2.618158000      0.662522000
H        2.105390000      1.748343000     -1.420540000
H        0.507214000     -1.195304000      1.763860000
H       -0.006559000      2.676100000     -0.594953000
H        1.470775000     -1.743667000     -1.091938000
H        0.801792000      0.605920000     -1.611477000
H        2.507377000      0.360550000      0.889455000
H        3.235426000     -0.072428000     -0.635380000
C       -0.389424000      1.235230000      0.977798000
H       -1.034980000      1.953059000      1.493914000
H        0.182896000      0.729103000      1.754123000
N       -1.247847000      0.264422000      0.307280000
O       -1.538548000     -1.771322000     -0.660793000
C       -2.423094000      0.788059000     -0.380806000
H       -2.994912000      1.423383000      0.301370000
H       -2.151497000      1.379166000     -1.263508000
H       -3.032659000     -0.051223000     -0.705617000
