# Supplementary material for: Hydrogen Atom Transfer-Based C(sp3)–H Bond Oxygenation of Lactams and Cycloalkenes: The Influence of Ring Size on Reactivity and Site Selectivity
Source: J Org Chem. 2025 Apr 7;90(15):5195–205. doi: 10.1021/acs.joc.5c00092 (PMC12012884; doi:10.1021/acs.joc.5c00092)
Supplement: Supplementary file 2 — jo5c00092_si_002.zip [file jo5c00092_si_002.zip › BDEs for Lactams & Cycloalkenes XYZ/Lactams/CBS/Ring 8-CBS/8_CH3_Radical_Alpha_CBS.xyz]

C        1.042460000      0.797369000     -0.236887000
C       -0.190586000      1.354791000     -0.926225000
C       -1.369099000      1.595042000      0.049590000
H       -0.489336000      0.729131000     -1.764356000
H        0.126444000      2.314648000     -1.336106000
C       -1.677357000      0.441913000      1.015311000
H       -2.261213000      1.843786000     -0.536314000
H       -1.131780000      2.481484000      0.645460000
C       -2.135401000     -0.876275000      0.377636000
H       -2.460230000      0.775149000      1.705356000
H       -0.796747000      0.254192000      1.638910000
C       -1.197839000     -1.480156000     -0.703946000
H       -3.124114000     -0.740120000     -0.077969000
H       -2.262031000     -1.614572000      1.176684000
C        0.252188000     -1.596351000     -0.356918000
H       -1.356797000     -0.946468000     -1.647170000
H       -1.538914000     -2.500389000     -0.902991000
N        1.171383000     -0.584276000     -0.082398000
H        0.667230000     -2.583603000     -0.214805000
O        1.905551000      1.555304000      0.187234000
C        2.433822000     -1.048905000      0.515315000
H        2.272930000     -1.365197000      1.549726000
H        3.147025000     -0.231173000      0.500947000
H        2.814316000     -1.893935000     -0.061708000
