# Supplementary material for: Hydrogen Atom Transfer-Based C(sp3)–H Bond Oxygenation of Lactams and Cycloalkenes: The Influence of Ring Size on Reactivity and Site Selectivity
Source: J Org Chem. 2025 Apr 7;90(15):5195–205. doi: 10.1021/acs.joc.5c00092 (PMC12012884; doi:10.1021/acs.joc.5c00092)
Supplement: Supplementary file 2 — jo5c00092_si_002.zip [file jo5c00092_si_002.zip › BDEs for Lactams & Cycloalkenes XYZ/Lactams/CBS/Ring 8-CBS/8_CH3_Radical_Beta_CBS.xyz]

C       -2.317601000      0.104064000     -0.259497000
C       -1.359983000      1.188092000     -0.844849000
C        0.812697000     -1.028029000      0.132932000
C       -0.548816000      1.931572000      0.166164000
C        0.588870000      1.329135000      0.935400000
H       -3.166091000     -0.001524000     -0.944148000
H       -0.709821000      0.707219000     -1.587011000
H       -2.733770000      0.471288000      0.686038000
H       -1.966053000      1.914925000     -1.392912000
H       -0.932699000      2.875869000      0.542912000
H        1.325131000      2.104839000      1.173505000
H        0.245038000      0.966293000      1.915449000
C       -1.714820000     -1.293857000     -0.054554000
H       -2.497059000     -1.937761000      0.360752000
H       -1.446286000     -1.727016000     -1.024027000
C       -0.477921000     -1.391047000      0.866287000
H       -0.640025000     -0.816411000      1.780954000
H       -0.342152000     -2.434757000      1.153663000
O        1.365882000     -1.873408000     -0.557453000
N        1.297123000      0.252490000      0.247692000
C        2.453406000      0.641403000     -0.553322000
H        3.224689000      1.085157000      0.083947000
H        2.847245000     -0.249069000     -1.036050000
H        2.169941000      1.372785000     -1.318659000
