# Supplementary material for: Hydrogen Atom Transfer-Based C(sp3)–H Bond Oxygenation of Lactams and Cycloalkenes: The Influence of Ring Size on Reactivity and Site Selectivity
Source: J Org Chem. 2025 Apr 7;90(15):5195–205. doi: 10.1021/acs.joc.5c00092 (PMC12012884; doi:10.1021/acs.joc.5c00092)
Supplement: Supplementary file 2 — jo5c00092_si_002.zip [file jo5c00092_si_002.zip › BDEs for Lactams & Cycloalkenes XYZ/Lactams/CBS/Ring 8-CBS/8_CH3_Radical_Delta_CBS.xyz]

C       -2.194377000     -0.108743000     -0.151895000
C       -1.531478000      1.020909000     -0.872189000
C        0.912277000     -1.003666000      0.079836000
C       -0.732342000      1.976236000      0.050989000
C        0.246329000      1.242733000      0.984815000
H       -3.053973000      0.113761000      0.474497000
H       -0.855612000      0.621884000     -1.636355000
H       -0.197374000      2.705297000     -0.567190000
H       -2.279048000      1.623156000     -1.403908000
H       -1.424362000      2.548519000      0.679228000
H        0.848217000      1.975087000      1.532852000
H       -0.319828000      0.686524000      1.730796000
C       -1.614065000     -1.484995000     -0.116170000
H       -2.352039000     -2.188849000      0.278994000
H       -1.370787000     -1.819595000     -1.133843000
C       -0.311833000     -1.646104000      0.730677000
H       -0.484881000     -1.293128000      1.749806000
H       -0.067816000     -2.707976000      0.782225000
O        1.638570000     -1.683809000     -0.632709000
N        1.161984000      0.331859000      0.303374000
C        2.308966000      0.939051000     -0.364023000
H        2.966340000      0.144583000     -0.707319000
H        2.005885000      1.537748000     -1.230994000
H        2.841959000      1.587914000      0.337025000
