# Supplementary material for: Hydrogen Atom Transfer-Based C(sp3)–H Bond Oxygenation of Lactams and Cycloalkenes: The Influence of Ring Size on Reactivity and Site Selectivity
Source: J Org Chem. 2025 Apr 7;90(15):5195–205. doi: 10.1021/acs.joc.5c00092 (PMC12012884; doi:10.1021/acs.joc.5c00092)
Supplement: Supplementary file 2 — jo5c00092_si_002.zip [file jo5c00092_si_002.zip › BDEs for Lactams & Cycloalkenes XYZ/Lactams/CBS/Ring 8-CBS/8_CH3_Radical_Exo_CBS.xyz]

C       -2.236789000     -0.155246000     -0.115280000
C       -1.500061000      0.979694000     -0.861465000
C        1.006638000     -0.960612000      0.065069000
C       -0.702113000      1.951226000      0.021510000
C        0.327638000      1.293145000      0.949833000
H       -3.195170000     -0.331538000     -0.613896000
H       -0.837295000      0.547819000     -1.619211000
H       -0.190732000      2.674375000     -0.622317000
H       -2.492947000      0.170831000      0.901531000
H       -2.230870000      1.576052000     -1.416258000
H       -1.391262000      2.526527000      0.651799000
H        0.922348000      2.061470000      1.450720000
H       -0.173815000      0.731115000      1.734958000
C       -1.512140000     -1.511712000     -0.058127000
H       -2.202341000     -2.246462000      0.370189000
H       -1.301795000     -1.850794000     -1.078662000
C       -0.199914000     -1.588964000      0.752974000
H       -0.359481000     -1.203330000      1.763563000
H        0.074908000     -2.640201000      0.852721000
O        1.739817000     -1.634738000     -0.641804000
N        1.257714000      0.402306000      0.246682000
C        2.337634000      0.975717000     -0.389906000
H        2.984726000      0.330921000     -0.957468000
H        2.545832000      2.015495000     -0.197662000
