# Supplementary material for: Hydrogen Atom Transfer-Based C(sp3)–H Bond Oxygenation of Lactams and Cycloalkenes: The Influence of Ring Size on Reactivity and Site Selectivity
Source: J Org Chem. 2025 Apr 7;90(15):5195–205. doi: 10.1021/acs.joc.5c00092 (PMC12012884; doi:10.1021/acs.joc.5c00092)
Supplement: Supplementary file 2 — jo5c00092_si_002.zip [file jo5c00092_si_002.zip › BDEs for Lactams & Cycloalkenes XYZ/Lactams/CBS/Ring 8-CBS/8_CH3_Radical_Gamma_CBS.xyz]

C       -2.271126000      0.336207000     -0.162880000
C       -1.269350000      1.208051000     -0.846554000
C        0.693224000     -1.099432000      0.082454000
C       -0.289386000      2.047476000     -0.095440000
C        0.554661000      1.243115000      0.930255000
H       -3.226158000      0.386005000     -0.701256000
H        0.376570000      2.564682000     -0.791725000
H       -2.469350000      0.708272000      0.850956000
H       -1.193895000      1.148622000     -1.927317000
H       -0.808408000      2.833818000      0.477011000
H        1.284197000      1.908848000      1.400874000
H       -0.093165000      0.881465000      1.728294000
C       -1.873661000     -1.161119000     -0.072828000
H       -2.718368000     -1.713400000      0.353029000
H       -1.713870000     -1.558691000     -1.079927000
C       -0.621915000     -1.459383000      0.775951000
H       -0.718959000     -1.001484000      1.763950000
H       -0.556235000     -2.538683000      0.923733000
O        1.216283000     -1.910677000     -0.669054000
N        1.278508000      0.119783000      0.347997000
C        2.518096000      0.434697000     -0.356745000
H        3.130062000      1.091292000      0.266318000
H        3.051136000     -0.491720000     -0.555066000
H        2.333373000      0.930243000     -1.317693000
