# Supplementary material for: Hydrogen Atom Transfer-Based C(sp3)–H Bond Oxygenation of Lactams and Cycloalkenes: The Influence of Ring Size on Reactivity and Site Selectivity
Source: J Org Chem. 2025 Apr 7;90(15):5195–205. doi: 10.1021/acs.joc.5c00092 (PMC12012884; doi:10.1021/acs.joc.5c00092)
Supplement: Supplementary file 2 — jo5c00092_si_002.zip [file jo5c00092_si_002.zip › BDEs for Lactams & Cycloalkenes XYZ/Lactams/CBS/Ring 8-CBS/8_H_Parent_CBS.xyz]

C       -1.332440000      1.461893000      0.057060000
C       -1.652882000      0.243422000     -0.839737000
C        1.473373000     -0.304759000     -0.067716000
C       -1.788150000     -1.107531000     -0.118605000
C       -0.594024000     -1.500709000      0.766530000
H       -1.702166000      1.286048000      1.075631000
H       -0.892465000      0.163294000     -1.623909000
H       -1.951602000     -1.889681000     -0.869318000
H       -1.899126000      2.322032000     -0.313244000
H       -2.596023000      0.424154000     -1.364459000
H       -2.683267000     -1.098859000      0.515980000
H       -0.563047000     -0.867484000      1.654401000
H       -0.727855000     -2.523530000      1.129934000
C        0.144775000      1.892995000      0.108248000
H        0.495255000      2.098450000     -0.909405000
H        0.202062000      2.844162000      0.647853000
C        1.144302000      0.924275000      0.775343000
H        2.098677000      1.439739000      0.892901000
H        0.793181000      0.652011000      1.774957000
H        0.939271000     -2.167253000     -0.542389000
O        2.404064000     -0.296504000     -0.857280000
N        0.697839000     -1.424080000      0.100366000
