# Supplementary material for: Hydrogen Atom Transfer-Based C(sp3)–H Bond Oxygenation of Lactams and Cycloalkenes: The Influence of Ring Size on Reactivity and Site Selectivity
Source: J Org Chem. 2025 Apr 7;90(15):5195–205. doi: 10.1021/acs.joc.5c00092 (PMC12012884; doi:10.1021/acs.joc.5c00092)
Supplement: Supplementary file 2 — jo5c00092_si_002.zip [file jo5c00092_si_002.zip › BDEs for Lactams & Cycloalkenes XYZ/Lactams/CBS/Ring 8-CBS/8_H_Radical_Alpha_CBS.xyz]

C        1.524509000     -0.142014000      0.062171000
C        0.825864000      0.918054000      0.894739000
C       -0.132905000      1.822584000      0.083123000
H        1.627167000      1.532710000      1.306654000
H        0.306670000      0.459063000      1.735587000
C       -1.132076000      1.108754000     -0.839865000
H        0.478290000      2.489531000     -0.532964000
H       -0.673301000      2.463505000      0.789029000
C       -2.144914000      0.167946000     -0.171971000
H       -0.581737000      0.554026000     -1.606985000
H       -1.694304000      1.878445000     -1.379968000
C       -1.551617000     -1.034491000      0.619968000
H       -2.797700000     -0.229743000     -0.956278000
H       -2.790496000      0.738001000      0.507723000
C       -0.445140000     -1.779740000     -0.046830000
N        0.843247000     -1.307345000     -0.261532000
H       -0.630016000     -2.741167000     -0.503612000
O        2.669990000      0.000795000     -0.342948000
H        1.445024000     -1.916497000     -0.802787000
H       -2.358542000     -1.752580000      0.791161000
H       -1.256022000     -0.696805000      1.618736000
