# Supplementary material for: Hydrogen Atom Transfer-Based C(sp3)–H Bond Oxygenation of Lactams and Cycloalkenes: The Influence of Ring Size on Reactivity and Site Selectivity
Source: J Org Chem. 2025 Apr 7;90(15):5195–205. doi: 10.1021/acs.joc.5c00092 (PMC12012884; doi:10.1021/acs.joc.5c00092)
Supplement: Supplementary file 2 — jo5c00092_si_002.zip [file jo5c00092_si_002.zip › BDEs for Lactams & Cycloalkenes XYZ/Lactams/CBS/Ring 8-CBS/8_H_Radical_Beta_CBS.xyz]

C        1.779152000     -1.136653000     -0.125111000
C        1.713170000      0.281529000     -0.760476000
C       -1.457442000     -0.120284000     -0.023623000
C        1.361355000      1.360299000      0.208580000
C       -0.010642000      1.921900000      0.424673000
H        2.345190000     -1.066664000      0.811151000
H        1.008349000      0.267747000     -1.598673000
H        2.360322000     -1.787691000     -0.787634000
H        2.701947000      0.498393000     -1.181661000
H        2.138954000      1.733548000      0.869287000
H       -0.199056000      2.024886000      1.505031000
H       -0.071155000      2.948514000      0.034529000
C        0.427237000     -1.814965000      0.142684000
H       -0.029869000     -2.128162000     -0.801662000
H        0.617972000     -2.734007000      0.705559000
C       -0.616549000     -0.975001000      0.918665000
H       -1.330061000     -1.650022000      1.393860000
H       -0.131571000     -0.390186000      1.705146000
H       -1.687174000      1.675364000     -0.868079000
O       -2.406404000     -0.599013000     -0.623994000
N       -1.092900000      1.185634000     -0.215322000
