# Supplementary material for: Hydrogen Atom Transfer-Based C(sp3)–H Bond Oxygenation of Lactams and Cycloalkenes: The Influence of Ring Size on Reactivity and Site Selectivity
Source: J Org Chem. 2025 Apr 7;90(15):5195–205. doi: 10.1021/acs.joc.5c00092 (PMC12012884; doi:10.1021/acs.joc.5c00092)
Supplement: Supplementary file 2 — jo5c00092_si_002.zip [file jo5c00092_si_002.zip › BDEs for Lactams & Cycloalkenes XYZ/Lactams/CBS/Ring 8-CBS/8_H_Radical_Delta_CBS.xyz]

C       -1.119448000      1.544388000      0.037301000
C       -1.661827000      0.461383000     -0.838708000
C        1.421953000     -0.437983000     -0.056642000
C       -1.961397000     -0.868231000     -0.099105000
C       -0.798452000     -1.359841000      0.779658000
H       -0.954906000      0.260045000     -1.650328000
H       -2.219491000     -1.633799000     -0.840107000
H       -1.785123000      2.004233000      0.762677000
H       -2.594241000      0.789945000     -1.315485000
H       -2.839773000     -0.745752000      0.545189000
H       -0.693034000     -0.702711000      1.644079000
H       -1.028597000     -2.353933000      1.173794000
C        0.333127000      1.893216000      0.070002000
H        0.712545000      2.029501000     -0.951641000
H        0.475408000      2.844998000      0.589525000
C        1.259794000      0.841250000      0.758252000
H        2.264459000      1.259811000      0.832072000
H        0.901761000      0.639875000      1.771240000
H        0.642749000     -2.210725000     -0.528206000
O        2.359213000     -0.576586000     -0.826574000
N        0.486006000     -1.430556000      0.096463000
