# Supplementary material for: Hydrogen Atom Transfer-Based C(sp3)–H Bond Oxygenation of Lactams and Cycloalkenes: The Influence of Ring Size on Reactivity and Site Selectivity
Source: J Org Chem. 2025 Apr 7;90(15):5195–205. doi: 10.1021/acs.joc.5c00092 (PMC12012884; doi:10.1021/acs.joc.5c00092)
Supplement: Supplementary file 2 — jo5c00092_si_002.zip [file jo5c00092_si_002.zip › BDEs for Lactams & Cycloalkenes XYZ/Lactams/CBS/Ring 8-CBS/8_H_Radical_Gamma_CBS.xyz]

C       -1.288366000      1.531487000      0.016362000
C       -1.581034000      0.327483000     -0.817862000
C        1.398517000     -0.361013000     -0.054433000
C       -1.826114000     -1.025393000     -0.234660000
C       -0.712246000     -1.498681000      0.736423000
H       -1.664448000      1.390037000      1.037923000
H       -1.523358000      0.431211000     -1.896299000
H       -1.937648000     -1.762375000     -1.036125000
H       -1.825824000      2.396936000     -0.392147000
H       -2.770692000     -1.041152000      0.334438000
H       -0.717530000     -0.878980000      1.634619000
H       -0.924174000     -2.519419000      1.066011000
C        0.213069000      1.916701000      0.087761000
H        0.594612000      2.091276000     -0.923058000
H        0.297722000      2.867374000      0.625040000
C        1.120352000      0.884156000      0.785409000
H        2.102271000      1.333678000      0.943183000
H        0.713099000      0.631299000      1.768891000
H        0.847347000     -2.220270000     -0.491442000
O        2.313431000     -0.378534000     -0.861562000
N        0.622302000     -1.477111000      0.158209000
